# Supplementary material for: NAT10 Promotes Tubular Epithelial Cell Senescence in Cisplatin-Induced Acute Kidney Injury by Regulating DDX17
Source: Int J Biol Sci. 2026 Jan 30;22(4):2177–95. doi: 10.7150/ijbs.127909 (PMC12905645; doi:10.7150/ijbs.127909)
Supplement: Supplementary file 2 — Supplementary table 2. [file ijbsv22p2177s2.xls]

Geneid	GeneName	Chr	Start	End	Strand	Length	siNAT10_1	siNAT10_2	siNAT10_3	siNC_1	siNC_2	siNC_3
ENSG00000280157	ENSG00000280157	1	228121523	228123771	+	2249	8	6	7	11	7	9
ENSG00000173436	MICOS10	1	19484403	19626630	+	5480	889	879	962	892	964	853
ENSG00000238081	ENSG00000238081	1	89289676	89290337	-	662	0	0	0	0	0	0
ENSG00000182827	ACBD3	1	226144679	226186741	-	3589	7002	7399	8686	4751	5452	4517
ENSG00000238085	ENSG00000238085	1	240998451	240998794	-	344	0	1	3	5	6	1
ENSG00000154370	TRIM11	1	228393673	228406835	-	8488	1264	1305	1498	1054	1206	1087
ENSG00000157881	PANK4	1	2508537	2526596	-	5072	521	517	674	455	549	465
ENSG00000232780	GAPDHP74	1	119434166	119435080	-	915	0	0	0	0	0	1
ENSG00000120370	GORAB	1	170531819	170553406	+	11246	694	692	786	523	620	526
ENSG00000289893	ENSG00000289893	1	5733358	5771453	-	1484	1	0	0	0	0	0
ENSG00000288562	ENSG00000288562	1	186624700	186626619	+	1747	0	0	0	0	0	0
ENSG00000143001	TMEM61	1	54980628	54992288	+	1256	0	0	0	0	0	0
ENSG00000220323	H2BC19P	1	149843041	149843533	+	493	15	11	16	12	12	12
ENSG00000143248	RGS5	1	163111121	163321791	-	6624	74	80	78	74	56	52
ENSG00000235817	ENSG00000235817	1	230612009	230612412	-	404	3	2	3	0	2	0
ENSG00000289419	ENSG00000289419	1	147608331	147610187	+	1857	29	25	22	33	20	19
ENSG00000236905	ENSG00000236905	1	212824027	212824505	+	479	5	2	6	5	7	3
ENSG00000171943	SRGAP2C	1	121184811	121387966	+	7335	299	340	396	217	271	225
ENSG00000228054	RANP5	1	109046828	109047482	+	655	0	1	0	0	1	0
ENSG00000242590	ENSG00000242590	1	1055033	1056116	+	402	51	53	53	47	49	51
ENSG00000228058	LINC01736	1	230002372	230007162	+	1186	0	0	0	0	0	0
ENSG00000232791	OR11I1P	1	110853939	110854892	+	954	0	0	0	0	0	0
ENSG00000285062	ENSG00000285062	1	148458643	148459689	-	140	1	0	0	0	1	0
ENSG00000288573	ENSG00000288573	1	43944355	43946551	-	823	26	22	19	14	12	21
ENSG00000143494	VASH2	1	212950520	212992037	+	9086	191	189	221	179	172	152
ENSG00000242598	MED28P8	1	81557121	81557832	-	521	1	0	0	0	0	0
ENSG00000178104	PDE4DIP	1	148808140	149048058	+	37693	1327	1416	1655	1167	1237	1138
ENSG00000143498	TAF1A	1	222557902	222589933	-	2891	845	848	1005	557	664	606
ENSG00000234975	FTH1P2	1	228687415	228687826	+	412	31	24	35	19	23	17
ENSG00000200975	RNU1-7P	1	8206434	8206597	-	164	0	0	0	0	0	0
ENSG00000276359	Metazoa_SRP	1	164703026	164703309	-	284	0	0	1	0	0	0
ENSG00000289426	ENSG00000289426	1	173637713	173678264	+	624	0	0	0	0	0	0
ENSG00000233401	PRKAR1AP1	1	92125301	92126462	+	1162	3	0	2	3	1	0
ENSG00000231468	PRDX3P2	1	28526318	28527227	-	611	7	1	8	8	9	8
ENSG00000035687	ADSS2	1	244408494	244451909	-	3441	2389	2489	2882	2146	2317	2222
ENSG00000207379	Y_RNA	1	93385711	93385817	+	107	0	0	0	0	0	0
ENSG00000188396	DYNLT4	1	44805893	44807351	-	1355	12	16	13	24	17	28
ENSG00000188157	AGRN	1	1020120	1056118	+	10761	2677	2870	3198	2151	2638	2506
ENSG00000233894	ENSG00000233894	1	74468195	74469543	+	905	0	0	0	0	0	0
ENSG00000200982	Y_RNA	1	248045788	248045889	+	102	0	0	0	0	0	0
ENSG00000171722	SPATA46	1	162373203	162376854	-	1848	0	2	0	2	2	0
ENSG00000200508	Y_RNA	1	64066640	64066741	-	102	0	0	0	0	0	0
ENSG00000180433	OR6K6	1	158754720	158755891	+	1172	0	0	0	0	0	0
ENSG00000271914	ENSG00000271914	1	35929720	35930115	-	396	3	8	6	1	6	3
ENSG00000180437	OR6K4P	1	158724113	158725067	-	955	0	0	0	0	0	0
ENSG00000228076	ENSG00000228076	1	108766841	108767584	-	744	0	1	0	1	1	0
ENSG00000286172	RNVU1-8	1	147084616	147084756	-	141	0	1	2	2	1	2
ENSG00000026751	SLAMF7	1	160739057	160754821	+	4833	3	6	6	2	5	2
ENSG00000241042	ENSG00000241042	1	59054397	59056049	-	171	0	0	0	0	1	0
ENSG00000268993	RPL22P6	1	121142051	121142438	-	388	0	0	0	2	2	3
ENSG00000232335	ENSG00000232335	1	35739389	35743576	+	539	2237	2441	2769	2436	2358	2335
ENSG00000253025	RNU2-12P	1	176243862	176244029	-	168	0	0	0	0	0	0
ENSG00000223624	ENSG00000223624	1	25888970	25889109	+	140	2	3	4	5	1	1
ENSG00000199059	MIR135B	1	205448302	205448398	-	97	0	1	2	1	0	1
ENSG00000233427	ENSG00000233427	1	28870483	28877336	-	1085	0	1	0	0	0	1
ENSG00000234754	LINC02817	1	221330080	221336431	-	4533	11	6	5	1	4	5
ENSG00000219133	RPL21P19	1	204346776	204347258	-	483	4	7	11	9	5	7
ENSG00000289694	ENSG00000289694	1	22025142	22092943	+	3897	2155	2183	2556	1800	2070	1806
ENSG00000289212	ENSG00000289212	1	77219520	77221651	+	909	26	19	29	16	21	24
ENSG00000275296	ENSG00000275296	1	121058948	121059353	-	406	0	0	0	0	0	0
ENSG00000233430	PDE4DIPP3	1	143811359	143825837	-	1176	0	0	0	0	0	0
ENSG00000234761	MGAT4FP	1	202986557	202988582	-	1239	0	0	0	0	0	0
ENSG00000225811	ENSG00000225811	1	190264898	190362270	+	602	0	0	0	0	0	1
ENSG00000221216	RNU6ATAC27P	1	28481362	28481480	+	119	9	8	10	4	6	10
ENSG00000224966	TBC1D3P6	1	15989871	15994751	+	962	0	0	0	0	0	0
ENSG00000224727	FCF1P7	1	243267257	243268119	-	558	1	0	1	1	0	2
ENSG00000259815	LINC02769	1	208626741	208628085	-	285	0	0	0	0	0	0
ENSG00000244568	RN7SL654P	1	184335658	184335949	+	292	0	0	0	0	0	0
ENSG00000270601	PRAMEF5	1	13254198	13263435	+	1855	0	0	0	0	0	0
ENSG00000084623	EIF3I	1	32221077	32245397	+	9526	2392	2373	2882	1955	2338	1956
ENSG00000270605	ENSG00000270605	1	28239509	28241453	-	1945	4	8	6	13	19	9
ENSG00000223635	NUP133-DT	1	229508369	229514272	+	723	7	1	5	2	1	2
ENSG00000252190	ENSG00000252190	1	26006006	26006130	+	125	0	0	0	0	0	0
ENSG00000242391	ENSG00000242391	1	52881216	52881730	-	380	15	13	12	10	9	7
ENSG00000266110	MIR4423	1	85133794	85133873	+	80	0	0	0	0	0	0
ENSG00000275064	PDE4DIPP5	1	145509047	145520594	+	1270	0	1	1	0	0	0
ENSG00000231022	RPS3AP9	1	188694320	188695111	+	792	0	0	0	0	0	0
ENSG00000286198	ENSG00000286198	1	208244966	208270667	-	3598	0	1	0	0	1	0
ENSG00000157211	CDCP2	1	54132687	54153770	-	3510	1	0	1	0	1	1
ENSG00000232596	LINC01646	1	4571481	4594009	+	3328	0	0	0	0	0	1
ENSG00000236713	ENSG00000236713	1	150780272	150780644	+	373	0	0	0	0	0	0
ENSG00000279667	ENSG00000279667	1	40473055	40474059	+	1005	1	0	1	0	1	0
ENSG00000253047	ENSG00000253047	1	150600539	150600659	-	121	0	2	2	0	2	4
ENSG00000288139	ENSG00000288139	1	169915004	169915198	-	195	0	0	0	0	0	0
ENSG00000212512	Y_RNA	1	202070841	202070943	+	103	0	0	0	0	0	0
ENSG00000201868	Y_RNA	1	35195969	35196062	+	94	0	0	0	0	0	2
ENSG00000233449	MTATP6P14	1	106802755	106803427	-	673	0	0	0	0	0	0
ENSG00000287282	ENSG00000287282	1	169059576	169062441	+	1277	0	0	0	0	0	0
ENSG00000289466	ENSG00000289466	1	169112164	169112773	-	610	1	4	2	1	1	2
ENSG00000225826	LINC00626	1	168784012	168792886	+	1532	0	0	0	0	0	0
ENSG00000027869	SH2D2A	1	156806243	156816834	-	2498	93	88	111	58	75	74
ENSG00000196805	SPRR2B	1	153070226	153071611	-	676	0	0	0	0	0	0
ENSG00000270859	ENSG00000270859	1	242671140	242671576	+	437	0	0	0	0	0	0
ENSG00000269621	ENSG00000269621	1	151755541	151759911	+	629	38	36	57	46	48	46
ENSG00000224977	RC3H1-DT	1	174022509	174022985	+	659	2	5	1	1	8	5
ENSG00000223881	ENSG00000223881	1	198597724	198598868	-	1145	0	0	0	0	0	0
ENSG00000233691	ENSG00000233691	1	160935537	160936126	+	590	0	0	1	0	0	1
ENSG00000275075	ENSG00000275075	1	144168752	144168850	+	99	0	0	0	0	0	0
ENSG00000224980	RPL23AP85	1	56585612	56586242	-	433	2	0	1	0	0	0
ENSG00000158796	DEDD	1	161120974	161132688	-	2821	481	482	593	480	523	465
ENSG00000236720	LINC01741	1	177700524	177712275	+	1904	0	0	0	0	0	0
ENSG00000223896	CCNJP2	1	92755794	92756956	+	1163	0	0	0	0	0	0
ENSG00000236963	LINC01141	1	20360579	20431234	-	4734	0	0	0	0	0	0
ENSG00000223653	BCL10-AS1	1	85276388	85448124	+	4769	69	73	80	79	83	94
ENSG00000231272	ENSG00000231272	1	234261706	234274465	+	452	0	0	1	0	0	0
ENSG00000143067	ZNF697	1	119619377	119648266	-	5579	1161	1178	1276	958	1097	972
ENSG00000233217	MROH3P	1	200917460	200966536	+	3061	0	1	2	0	1	1
ENSG00000230184	SMYD3-IT1	1	246321663	246322438	-	361	0	0	1	0	1	0
ENSG00000212527	RNA5SP63	1	163509484	163509595	+	112	0	0	0	0	0	0
ENSG00000073754	CD5L	1	157830911	157898256	-	2469	0	0	0	0	0	0
ENSG00000283933	MIR6878	1	150492345	150492410	+	66	1	1	1	1	2	0
ENSG00000289234	ZNF496-DT	1	247332054	247393789	+	11140	552	516	631	411	504	452
ENSG00000282849	ENSG00000282849	1	200478020	200483604	-	638	2	7	3	3	6	2
ENSG00000234790	NUTF2P4	1	112748095	112748475	+	381	0	0	0	0	0	0
ENSG00000123472	ATPAF1	1	46632737	46673867	-	5654	331	350	431	258	331	219
ENSG00000236731	ENSG00000236731	1	157629939	157630728	-	505	0	0	0	0	0	0
ENSG00000235400	ENSG00000235400	1	78749073	78750659	+	1587	22	22	38	24	28	21
ENSG00000289484	ENSG00000289484	1	159501664	159581497	-	2366	0	0	0	0	0	0
ENSG00000027644	INSRR	1	156840063	156859117	-	5200	0	2	0	1	2	0
ENSG00000215802	RFKP1	1	240823006	240823433	-	428	0	0	0	0	0	0
ENSG00000230199	ENSG00000230199	1	242975005	242975084	+	80	15	22	26	13	18	8
ENSG00000235643	LINC01647	1	11609468	11613358	+	1351	0	0	0	0	0	0
ENSG00000233228	LPCAT2BP	1	92066306	92067839	+	1534	0	0	0	0	1	0
ENSG00000223429	ENSG00000223429	1	52162186	52163026	-	841	3	7	5	3	4	2
ENSG00000084652	TXLNA	1	32179675	32198285	+	5114	6784	7022	8303	5663	6200	5642
ENSG00000212538	U3	1	163923670	163923873	+	204	0	0	0	0	0	0
ENSG00000282852	ENSG00000282852	1	110256754	110256930	+	177	0	0	0	0	0	0
ENSG00000075945	KIFAP3	1	169921326	170085208	-	4978	323	342	470	290	322	281
ENSG00000180488	MIGA1	1	77779624	77879039	+	10129	390	378	456	416	425	361
ENSG00000283701	MIR555	1	155346350	155346445	-	96	7	4	4	2	4	3
ENSG00000225605	ENSG00000225605	1	75926454	76019348	+	2097	0	0	0	0	0	0
ENSG00000213190	MLLT11	1	151060397	151069544	+	2483	676	656	822	1014	1182	1048
ENSG00000224081	SLC44A3-AS1	1	94613814	94855426	-	10245	16	5	3	7	6	6
ENSG00000117362	APH1A	1	150265399	150269580	-	3473	364	384	433	290	382	342
ENSG00000009790	TRAF3IP3	1	209756032	209782310	+	7750	47	49	86	47	63	58
ENSG00000118454	ANKRD13C	1	70258999	70354722	-	6184	1022	1033	1167	831	920	818
ENSG00000162391	FAM151A	1	54609181	54623556	-	2006	2	2	2	2	0	2
ENSG00000226026	RWDD3-DT	1	95161676	95233957	-	4619	8	11	13	5	10	10
ENSG00000229537	LINC01739	1	62975751	63022504	-	2067	0	0	0	0	0	0
ENSG00000238005	LNCATV	1	234957342	234970062	-	3681	17	16	16	5	10	7
ENSG00000238009	ENSG00000238009	1	89295	133566	-	3726	7	9	6	1	4	3
ENSG00000285210	LINC02795	1	86288704	86320186	-	2885	11	12	6	10	5	10
ENSG00000252784	Y_RNA	1	63338263	63338372	+	110	0	0	0	0	0	0
ENSG00000274562	ENSG00000274562	1	160776975	160780140	-	555	0	0	0	0	0	0
ENSG00000162399	BSND	1	54998933	55017172	+	9761	2	0	0	1	1	1
ENSG00000263675	MIR5581	1	37500935	37500994	-	60	12	6	6	9	9	5
ENSG00000287633	ENSG00000287633	1	234550542	234554785	+	3387	0	0	0	0	0	0
ENSG00000231612	ENSG00000231612	1	245673732	245676478	-	447	0	0	0	0	0	0
ENSG00000186118	TEX38	1	46668855	46673476	+	1464	3	1	7	2	3	1
ENSG00000207759	MIR181A1	1	198859044	198859153	-	110	0	0	0	0	0	0
ENSG00000286541	ENSG00000286541	1	199040501	199080975	-	1531	0	1	0	1	0	0
ENSG00000092847	AGO1	1	35869808	35921177	+	14043	973	961	1103	977	1104	1047
ENSG00000215381	RPL29P6	1	23244765	23245224	+	460	1	4	6	0	2	1
ENSG00000237163	ENSG00000237163	1	62905180	62905482	+	303	0	0	0	0	0	0
ENSG00000116285	ERRFI1	1	8004404	8026296	-	4179	1575	1673	1884	1688	2007	1718
ENSG00000228452	C1orf50-AS1	1	42775813	42776790	-	484	22	28	31	20	28	15
ENSG00000126088	UROD	1	45010950	45015392	+	4029	1906	1874	2369	2130	2412	2075
ENSG00000202079	Y_RNA	1	247294835	247294941	+	107	0	0	0	0	0	0
ENSG00000207523	SNORA66	1	92840719	92840851	+	133	7	5	6	5	7	6
ENSG00000284372	MIR6808	1	1339650	1339708	-	59	0	0	0	0	0	2
ENSG00000229305	ENSG00000229305	1	8189824	8192770	+	1075	0	0	0	0	0	0
ENSG00000286552	ENSG00000286552	1	38149544	38162545	+	1033	0	0	0	0	0	0
ENSG00000188783	PRELP	1	203475806	203491352	+	5769	6	2	10	6	2	4
ENSG00000284376	ENSG00000284376	1	211108445	211207138	-	2364	0	0	0	0	0	0
ENSG00000065243	PKN2	1	88684222	88833519	+	6897	1912	2028	2334	1558	1687	1567
ENSG00000177414	UBE2U	1	64203623	64267368	+	1842	0	2	0	0	1	2
ENSG00000272150	NBPF25P	1	145573965	145591060	-	2019	105	111	129	81	83	73
ENSG00000186364	NUDT17	1	145845630	145848954	+	1657	83	96	119	125	119	116
ENSG00000260179	ENSG00000260179	1	1249777	1251334	-	1558	4	0	0	1	1	2
ENSG00000092850	TEKT2	1	36084094	36088275	+	1959	2	1	0	1	0	3
ENSG00000242757	ENSG00000242757	1	227430526	227430976	+	451	0	1	3	2	0	0
ENSG00000154309	DISP1	1	222815022	223005981	+	13030	167	156	190	111	135	106
ENSG00000252317	Y_RNA	1	240341385	240341477	+	93	0	0	0	0	0	0
ENSG00000143653	SCCPDH	1	246724409	246768137	+	2141	630	676	797	600	749	658
ENSG00000252552	RNU6-307P	1	174996524	174996629	+	106	1	0	1	1	0	0
ENSG00000143418	CERS2	1	150960583	150975003	-	4643	2337	2435	2787	2078	2360	2212
ENSG00000025800	KPNA6	1	32108056	32176563	+	7457	2029	2098	2306	1471	1765	1588
ENSG00000231866	ENSG00000231866	1	52925249	52925423	-	175	0	0	0	0	0	0
ENSG00000225191	ENSG00000225191	1	103926567	103927806	+	1240	0	0	0	0	0	1
ENSG00000126091	ST3GAL3	1	43705824	43931152	+	19448	107	111	122	54	58	58
ENSG00000261024	GS1-279B7.1	1	185321157	185335007	-	1205	3	2	1	4	0	4
ENSG00000288736	ENSG00000288736	1	94541937	94554520	+	2362	3	6	8	2	3	4
ENSG00000228463	ENSG00000228463	1	257864	359681	-	8224	13	19	20	9	10	11
ENSG00000198104	OR2T6	1	248375746	248391811	+	4670	0	0	0	0	0	0
ENSG00000273481	ENSG00000273481	1	151327949	151328429	+	481	0	0	0	1	2	1
ENSG00000272161	ENSG00000272161	1	2326201	2326693	-	493	0	0	0	0	1	0
ENSG00000229316	HMGB1P45	1	50398825	50399773	-	653	7	3	13	6	12	3
ENSG00000179840	PIK3CD-AS1	1	9652610	9654586	-	1823	1	0	0	1	0	1
ENSG00000154305	MIA3	1	222618097	222665823	+	10155	6116	6443	7501	5069	5671	5118
ENSG00000231630	ENSG00000231630	1	2814432	2814998	-	429	0	0	0	0	0	0
ENSG00000252563	RNA5SP45	1	41466937	41467028	-	92	0	0	0	0	0	0
ENSG00000242764	RN7SL824P	1	92402389	92402685	-	297	0	0	0	0	1	0
ENSG00000132773	TOE1	1	45340052	45343964	+	2358	399	343	411	300	361	373
ENSG00000289835	ENSG00000289835	1	23790609	23793558	-	269	34	29	43	32	34	35
ENSG00000277617	Metazoa_SRP	1	32269338	32269597	-	260	0	0	0	0	0	0
ENSG00000230546	ENSG00000230546	1	58084419	58084559	+	141	0	0	0	0	0	0
ENSG00000243613	ENSG00000243613	1	153746851	153751227	-	235	14	8	14	12	11	11
ENSG00000228217	PNRC2P1	1	117778087	117778506	-	420	11	9	4	6	6	5
ENSG00000255835	ENSG00000255835	1	225886696	225924278	-	1625	644	655	724	507	599	530
ENSG00000168710	AHCYL1	1	109984765	110022389	+	5035	4088	4254	4854	3377	3766	3287
ENSG00000198358	ENSG00000198358	1	160932465	160949922	+	2136	0	0	0	0	0	0
ENSG00000288982	ENSG00000288982	1	24476362	24476739	+	378	1	0	0	0	0	0
ENSG00000290826	ENSG00000290826	1	57598	64116	+	1414	1	2	0	0	0	1
ENSG00000242529	AHCYP8	1	248721993	248722201	-	209	0	0	0	0	0	0
ENSG00000231877	ENSG00000231877	1	238485445	238538305	+	2900	0	3	2	2	0	0
ENSG00000273010	ENSG00000273010	1	110963302	110964649	+	1348	234	256	261	163	181	168
ENSG00000117395	EBNA1BP2	1	43164175	43270936	-	3561	6098	6013	7085	5723	6176	5984
ENSG00000228470	ENSG00000228470	1	214344172	214357615	-	518	19	21	14	14	21	15
ENSG00000117152	RGS4	1	163068775	163074708	+	4729	63	59	56	59	47	53
ENSG00000207302	Y_RNA	1	25877496	25877605	+	110	0	0	0	0	0	0
ENSG00000206692	Y_RNA	1	171253906	171254022	-	117	0	0	0	0	0	0
ENSG00000228239	ENSG00000228239	1	157232231	157237136	-	399	0	0	0	0	0	0
ENSG00000197273	GUCA2A	1	42162690	42164745	-	597	0	0	0	0	0	0
ENSG00000117399	CDC20	1	43358981	43363203	+	2012	596	584	675	668	788	657
ENSG00000142583	SLC2A5	1	9035106	9088478	-	6632	13	13	21	15	11	10
ENSG00000132780	NASP	1	45583846	45618246	+	8304	20162	22307	24077	18516	20259	18400
ENSG00000196189	SEMA4A	1	156147366	156177752	+	6771	10	10	16	11	13	15
ENSG00000264553	MIR4257	1	150551929	150552014	+	86	0	1	1	2	1	0
ENSG00000199442	Y_RNA	1	247997000	247997096	+	97	0	0	0	0	0	0
ENSG00000273264	ENSG00000273264	1	85467295	85467660	+	366	0	0	0	1	3	3
ENSG00000279804	PRAMEF18	1	13222695	13226154	-	2125	0	0	0	0	0	0
ENSG00000252578	RNU6-135P	1	23163953	23164053	+	101	1	1	1	0	0	3
ENSG00000244716	RPL17P7	1	108992282	108992836	+	555	71	87	104	69	85	75
ENSG00000200913	SNORD46	1	44776490	44776593	+	104	2	0	0	2	0	2
ENSG00000234917	ENSG00000234917	1	42678735	42681659	+	601	17	10	21	23	26	20
ENSG00000123838	C4BPA	1	207104233	207144972	+	2470	0	0	0	0	1	0
ENSG00000081985	IL12RB2	1	67307364	67395835	+	7496	12	9	24	20	31	26
ENSG00000152382	TADA1	1	166856510	166876264	-	2900	194	210	240	171	173	160
ENSG00000230318	XRCC6P3	1	220313945	220315565	-	1621	0	0	2	0	0	1
ENSG00000143436	MRPL9	1	151759647	151763484	-	1740	1130	1197	1364	1182	1295	1171
ENSG00000287423	ENSG00000287423	1	233527544	233543633	-	2077	0	0	0	0	0	0
ENSG00000286581	ENSG00000286581	1	151944890	151953985	+	661	0	0	0	0	0	0
ENSG00000186150	UBL4B	1	110112443	110113947	+	1505	1	0	0	0	1	0
ENSG00000187481	HSD3BP1	1	119467221	119473803	+	1111	0	0	0	0	0	0
ENSG00000097096	SYDE2	1	85156889	85201724	-	7113	27	37	47	68	68	62
ENSG00000289610	ENSG00000289610	1	2585610	2586060	+	451	1	1	0	1	2	3
ENSG00000179862	CITED4	1	40861054	40862363	-	1310	9	19	11	18	23	25
ENSG00000275455	MIR7852	1	107897223	107897304	+	82	0	0	0	0	0	0
ENSG00000143443	C1orf56	1	151047751	151051986	+	2320	132	155	179	117	160	119
ENSG00000278966	ENSG00000278966	1	32973553	32974041	+	911	2	0	2	0	1	1
ENSG00000231413	ENSG00000231413	1	48078787	48082196	-	292	0	0	0	0	0	0
ENSG00000120334	CENPL	1	173799550	173824720	-	5165	972	1007	1106	1142	1204	1053
ENSG00000289614	ENSG00000289614	1	149176141	149176931	-	791	1	1	5	1	0	1
ENSG00000048707	VPS13D	1	12230030	12512047	+	20768	321	371	422	204	250	230
ENSG00000163041	H3-3A	1	226061851	226071846	+	3826	3115	3162	3645	2670	3054	2929
ENSG00000135824	RGS8	1	182641816	182684587	-	6700	0	1	0	0	0	3
ENSG00000174175	SELP	1	169588849	169630086	-	3490	0	0	0	0	0	0
ENSG00000135828	RNASEL	1	182573634	182589256	-	6125	323	327	352	309	335	306
ENSG00000230325	ENSG00000230325	1	236540094	236550280	-	494	94	80	84	77	95	86
ENSG00000117174	ZNHIT6	1	85649417	85708433	-	6203	3423	3675	4114	4702	4669	4634
ENSG00000229588	ENSG00000229588	1	166165852	166340900	+	2627	0	0	0	1	0	1
ENSG00000229106	BTBD6P1	1	23901471	23902737	-	1267	2	0	0	1	0	0
ENSG00000227169	ENSG00000227169	1	4551735	4552145	-	356	0	0	0	0	0	0
ENSG00000288772	ENSG00000288772	1	43368180	43368609	+	430	10	11	19	10	12	14
ENSG00000207328	RNU6-636P	1	37203610	37203716	+	107	0	0	0	0	0	0
ENSG00000187010	RHD	1	25272393	25330445	+	3313	4	9	5	14	6	13
ENSG00000287684	ENSG00000287684	1	222743356	222773149	-	3827	2	3	6	2	1	5
ENSG00000066136	NFYC	1	40691648	40771603	+	5990	483	494	591	461	549	495
ENSG00000189433	GJB4	1	34759740	34762327	+	1444	2	5	7	6	6	7
ENSG00000231424	ENSG00000231424	1	170748573	171251832	-	7896	0	0	1	0	0	0
ENSG00000131236	CAP1	1	40040233	40072515	+	3814	8431	8401	10052	7919	8590	7771
ENSG00000197056	ZMYM1	1	35032172	35115854	+	5205	269	291	346	285	343	294
ENSG00000135835	KIAA1614	1	180912897	180951407	+	10452	101	94	122	54	44	55
ENSG00000222952	RNA5SP41	1	13623184	13623284	-	101	0	0	0	0	0	0
ENSG00000231663	COA6-AS1	1	234372807	234373664	-	858	370	367	464	350	395	413
ENSG00000240374	RN7SL503P	1	35292196	35292498	-	303	0	0	1	0	0	0
ENSG00000290851	ENSG00000290851	1	16754910	16770237	-	5298	3	4	7	9	17	9
ENSG00000261060	ENSG00000261060	1	179590372	179591305	+	934	0	0	0	1	0	0
ENSG00000143458	GABPB2	1	151070578	151125542	+	9189	524	563	630	330	356	327
ENSG00000143450	OAZ3	1	151762899	151771330	+	4633	449	437	488	440	506	469
ENSG00000232751	ENSG00000232751	1	173351689	173352004	+	316	6	6	13	4	8	4
ENSG00000120341	SEC16B	1	177923956	177984303	-	7520	2	4	0	2	0	3
ENSG00000287445	ENSG00000287445	1	212430269	212432775	-	1727	17	16	25	19	11	10
ENSG00000199471	Y_RNA	1	202914880	202914980	-	101	4	1	3	1	0	0
ENSG00000252357	Y_RNA	1	173808489	173808622	+	134	0	2	0	0	3	2
ENSG00000238063	LINC01685	1	38474825	38516520	+	3673	0	0	0	0	0	0
ENSG00000226084	RPL17P6	1	77129114	77129668	+	555	284	287	353	317	364	367
ENSG00000228264	PSMD8P1	1	154414369	154415137	-	769	2	0	0	0	1	2
ENSG00000249197	OR10J9P	1	159405423	159406409	-	987	0	0	0	0	0	0
ENSG00000226088	HHLA3-AS1	1	70359562	70360437	-	575	8	18	10	23	24	23
ENSG00000054392	HHAT	1	210328252	210676296	+	6645	15	9	9	12	13	6
ENSG00000290612	ENSG00000290612	1	247980872	247991204	+	1023	0	0	0	0	0	0
ENSG00000229595	ENSG00000229595	1	231117831	231118325	-	495	2	0	1	0	1	1
ENSG00000287691	ENSG00000287691	1	32925454	32951638	+	575	2	1	3	6	6	2
ENSG00000287452	ENSG00000287452	1	181962889	181998985	-	3846	1	0	0	0	0	0
ENSG00000264582	RN7SL326P	1	40804846	40805141	+	296	0	0	0	0	0	0
ENSG00000197067	OR2T32P	1	248083634	248084596	-	963	0	0	0	0	0	0
ENSG00000178796	RIIAD1	1	151710433	151729805	+	2276	4	1	1	0	0	0
ENSG00000242565	RN7SL372P	1	153704088	153704385	+	298	0	0	0	0	0	0
ENSG00000232762	ENSG00000232762	1	53304536	53307462	+	752	2	2	7	9	5	4
ENSG00000252121	RNU6-970P	1	92969604	92969710	-	107	0	0	0	0	0	0
ENSG00000252368	RNA5SP43	1	37264677	37264786	-	110	0	0	0	0	0	0
ENSG00000265435	MIR3121	1	180438314	180438390	-	77	0	0	0	0	0	0
ENSG00000233615	HNRNPA1P42	1	240919653	240920609	+	957	6	8	12	4	9	2
ENSG00000200942	RNU6-501P	1	201733406	201733505	+	100	1	1	0	1	1	1
ENSG00000158716	DUSP23	1	159780932	159782543	+	827	90	87	106	90	115	87
ENSG00000232527	LINC02802	1	144227029	144250279	-	878	31	30	40	25	33	34
ENSG00000078369	GNB1	1	1785285	1892275	-	9030	6232	6659	7151	5682	6928	5993
ENSG00000153029	MR1	1	181033374	181055589	+	9441	420	449	501	365	388	386
ENSG00000287217	ENSG00000287217	1	116289237	116297621	-	1427	0	0	0	0	0	0
ENSG00000143226	FCGR2A	1	161505430	161524013	+	5422	17	15	26	7	14	13
ENSG00000264343	NOTCH2NLA	1	146146203	146229041	-	10231	152	138	187	166	170	139
ENSG00000281912	LINC01144	1	45303910	45305619	+	1710	4	3	4	4	5	6
ENSG00000143469	SYT14	1	209900923	210162326	+	14480	207	233	268	322	298	296
ENSG00000135842	NIBAN1	1	184790724	184974508	-	8330	1000	1105	1259	640	786	738
ENSG00000224904	SBF1P2	1	11877770	11880406	+	2637	2	0	0	0	0	0
ENSG00000229120	CYCSP4	1	202369526	202370145	-	331	0	1	0	0	0	0
ENSG00000143222	UFC1	1	161152776	161158682	+	2100	448	428	607	396	536	425
ENSG00000180875	GREM2	1	240489573	240612155	-	4176	3	2	1	3	1	1
ENSG00000284188	ENSG00000284188	1	244729701	244731015	-	1315	1	0	1	0	0	0
ENSG00000238078	LINC01352	1	220829255	220832429	+	962	1	0	0	0	0	1
ENSG00000273058	ENSG00000273058	1	236536162	236536704	-	543	29	21	26	16	26	25
ENSG00000229367	HMGN2P19	1	229570532	229570796	+	265	7	2	3	1	4	1
ENSG00000252371	RNU6-725P	1	238325687	238325788	-	102	1	1	1	0	0	0
ENSG00000198162	MAN1A2	1	117367449	117525352	+	9667	505	582	668	676	723	683
ENSG00000221879	MRPS21P3	1	197363817	197364078	+	262	0	1	1	0	0	0
ENSG00000157870	PRXL2B	1	2586491	2589947	+	3371	296	242	315	316	352	340
ENSG00000287220	ENSG00000287220	1	208106102	208107655	+	855	0	0	0	0	0	0
ENSG00000177476	OR2G3	1	247605586	247606515	+	930	0	0	0	0	0	0
ENSG00000234953	ENSG00000234953	1	81513880	81557702	-	643	0	0	0	0	0	0
ENSG00000168765	GSTM4	1	109656099	109665496	+	5352	0	0	3	4	1	4
ENSG00000143476	DTL	1	212035553	212107400	+	4923	1162	1249	1429	1028	1147	1005
ENSG00000221643	SNORA77	1	203729581	203729705	+	125	0	4	1	0	0	0
ENSG00000233626	ENSG00000233626	1	211936249	211936634	+	386	0	1	0	0	0	1
ENSG00000223823	LINC01342	1	1137017	1144056	+	1620	1	2	1	2	1	1
ENSG00000286379	ENSG00000286379	1	36329630	36335406	+	4878	29	11	14	16	26	20
ENSG00000287224	ENSG00000287224	1	61588049	61589904	-	1416	1	0	0	0	1	0
ENSG00000231207	ENSG00000231207	1	27389468	27390145	+	355	0	0	1	2	1	1
ENSG00000158966	CACHD1	1	64470129	64693040	+	7022	58	54	72	31	51	29
ENSG00000289408	ENSG00000289408	1	164900169	164912453	-	2112	0	0	0	0	0	0
ENSG00000264358	MIR3122	1	212077613	212077685	+	73	0	1	0	0	1	2
ENSG00000177233	OR2M1P	1	248121932	248122882	+	951	0	0	0	0	0	0
ENSG00000233072	RPS15AP6	1	21003550	21003934	-	385	1	0	0	0	0	0
ENSG00000215893	RPL23AP17	1	41098638	41099136	+	499	1	0	1	0	1	0
ENSG00000116793	PHTF1	1	113696831	113759476	-	7170	857	952	1008	1037	1152	1042
ENSG00000201491	RNU4-75P	1	99784740	99784885	-	146	0	0	0	0	0	0
ENSG00000236101	RAC1P7	1	234026851	234027227	-	377	0	1	2	0	1	1
ENSG00000226545	ENSG00000226545	1	8798475	8799506	+	415	0	0	0	0	1	0
ENSG00000206700	RNU6-723P	1	48344209	48344315	+	107	0	0	0	0	0	0
ENSG00000237436	CAMTA1-DT	1	6783892	6784843	-	415	15	11	10	17	17	21
ENSG00000117407	ARTN	1	43933320	43937239	+	2657	1	1	3	0	0	1
ENSG00000206704	Y_RNA	1	28985710	28985810	+	101	0	0	0	0	0	0
ENSG00000213478	CFL1P2	1	51157788	51158471	-	684	1	0	6	2	6	2
ENSG00000284641	ENSG00000284641	1	20476222	20478937	+	1340	0	0	0	0	0	0
ENSG00000228729	ENSG00000228729	1	227234269	227235355	+	821	0	0	1	0	0	0
ENSG00000197520	FAM177B	1	222737202	222750805	+	2805	19	9	14	13	11	8
ENSG00000271578	ENSG00000271578	1	101190520	101190994	+	475	0	0	0	0	0	0
ENSG00000284645	ENSG00000284645	1	50252569	50258994	+	3304	0	0	0	0	0	0
ENSG00000121905	HPCA	1	32885994	32898441	+	1964	38	47	55	15	22	17
ENSG00000226780	AVPR1B-DT	1	206117783	206126805	+	630	0	0	0	0	0	0
ENSG00000200171	Y_RNA	1	44153385	44153480	-	96	0	0	0	0	0	1
ENSG00000237200	ZBTB40-IT1	1	22517474	22519708	+	273	4	3	2	3	5	1
ENSG00000235263	ENSG00000235263	1	9501092	9503471	-	708	0	0	0	0	1	0
ENSG00000228971	LINC02607	1	95510059	95782342	+	7359	0	0	0	1	0	0
ENSG00000229820	DNAJC8P4	1	28453541	28453934	+	394	2	7	9	9	6	5
ENSG00000200175	RNU6-1309P	1	150812591	150812698	-	108	2	1	2	1	0	1
ENSG00000227644	HIGD1AP11	1	53073110	53073389	-	280	0	0	0	0	0	0
ENSG00000117410	ATP6V0B	1	43974487	43978023	+	3239	284	292	351	288	314	294
ENSG00000238778	RNU7-80P	1	67772593	67772653	-	61	2	3	2	0	1	1
ENSG00000201028	RNU6-151P	1	111650431	111650537	-	107	0	1	0	0	0	0
ENSG00000227409	ZMYM4-AS1	1	35358822	35366077	-	459	53	53	56	43	48	50
ENSG00000284895	ENSG00000284895	1	41585306	41628816	-	81	0	2	1	2	1	0
ENSG00000284652	ENSG00000284652	1	9421098	9422862	-	1765	0	0	0	1	1	0
ENSG00000229828	PDE4DIPP1	1	148080598	148093883	+	1641	0	1	0	1	0	1
ENSG00000227883	ATP6V0E1P4	1	47550196	47550753	+	242	0	0	0	0	0	0
ENSG00000272438	ENSG00000272438	1	904834	915976	+	351	9	13	7	5	6	4
ENSG00000163531	NFASC	1	204828651	205022822	+	21271	0	3	1	1	3	0
ENSG00000186409	CCDC30	1	42463221	42654165	+	25199	18	21	26	12	12	14
ENSG00000142606	MMEL1	1	2590639	2632979	-	3870	36	20	48	41	39	30
ENSG00000260698	ENSG00000260698	1	246682108	246685075	+	2968	1	1	3	3	3	1
ENSG00000227887	RPS26P13	1	208697369	208697698	-	330	0	0	0	0	1	0
ENSG00000201270	RNU6-755P	1	164980035	164980137	-	103	0	0	0	0	0	0
ENSG00000158195	WASF2	1	27404230	27490051	-	5681	1672	1856	2271	1476	1676	1487
ENSG00000239873	GAPDHP27	1	119558755	119559774	-	1020	0	0	1	0	0	0
ENSG00000127463	EMC1	1	19215660	19251514	-	15030	1863	1951	2244	1714	1971	1812
ENSG00000224387	ENSG00000224387	1	2492300	2493258	-	455	0	0	0	0	0	0
ENSG00000225475	ENSG00000225475	1	56619409	56619549	-	141	2	1	1	1	1	1
ENSG00000117425	PTCH2	1	44819844	44842944	-	5334	7	7	7	3	7	7
ENSG00000212161	ENSG00000212161	1	159851906	159851972	-	67	0	0	0	0	0	0
ENSG00000226324	ENSG00000226324	1	71367054	71367303	-	250	0	0	0	0	0	0
ENSG00000228504	LINC01760	1	95310928	95318263	-	382	0	0	0	0	0	0
ENSG00000203697	CAPN8	1	223538007	223665723	-	5174	0	0	0	0	0	1
ENSG00000227416	ENSG00000227416	1	37782457	37782885	-	429	0	0	1	0	0	0
ENSG00000283575	U6	1	180758722	180758817	+	96	1	1	1	1	1	1
ENSG00000286600	ENSG00000286600	1	201359018	201385784	-	1694	151	171	191	117	164	119
ENSG00000197785	ATAD3A	1	1512162	1534613	+	3344	3462	3571	4067	2534	2885	2654
ENSG00000226552	ENSG00000226552	1	171083565	171085205	+	1641	0	0	0	0	0	0
ENSG00000162458	FBLIM1	1	15756607	15786589	+	4351	2	4	3	6	4	5
ENSG00000142856	ITGB3BP	1	63440770	63593721	-	5459	675	747	783	660	756	709
ENSG00000272449	ENSG00000272449	1	2530064	2547471	+	1542	4	3	5	3	7	9
ENSG00000116337	AMPD2	1	109616104	109631152	+	9301	939	906	1008	656	738	636
ENSG00000228982	ENSG00000228982	1	247085389	247086067	-	321	0	0	1	1	1	3
ENSG00000226570	ENSG00000226570	1	182955390	182956148	-	759	0	0	0	0	0	0
ENSG00000228750	LINC01672	1	6724637	6730012	+	2188	0	1	0	0	0	0
ENSG00000225243	ENSG00000225243	1	171199244	171227725	-	796	0	0	0	0	0	0
ENSG00000171161	ZNF672	1	248838210	248847285	+	3741	353	325	405	323	398	369
ENSG00000229842	MTATP6P13	1	93925406	93926072	-	667	0	0	0	0	1	0
ENSG00000172260	NEGR1	1	71395943	72282539	-	13208	0	4	2	2	4	4
ENSG00000203469	ENSG00000203469	1	10458555	10459338	+	467	95	70	89	70	83	78
ENSG00000162461	SLC25A34	1	15736258	15739562	+	3338	2	5	2	5	3	3
ENSG00000229846	ENSG00000229846	1	49025595	49187585	+	793	0	0	0	0	0	0
ENSG00000229607	ENSG00000229607	1	30810378	30815553	-	444	0	1	1	3	3	0
ENSG00000272691	ENSG00000272691	1	85578500	85578742	-	243	4	0	6	9	16	11
ENSG00000284674	LINC02781	1	4973381	4981568	+	1580	0	0	0	0	1	0
ENSG00000206737	RNVU1-18	1	143729407	143729570	-	164	0	0	0	0	1	0
ENSG00000273544	SNORA44	1	28580381	28580512	-	132	17	19	17	25	19	20
ENSG00000261326	LINC01355	1	23281307	23285454	-	6182	94	112	122	109	112	108
ENSG00000230833	RPEP3	1	27739954	27740629	+	676	2	1	0	1	0	1
ENSG00000287703	ENSG00000287703	1	34640157	34685732	-	1426	0	0	0	0	0	0
ENSG00000142867	BCL10	1	85265776	85276456	-	4346	519	499	655	526	593	533
ENSG00000284678	LINC02811	1	39801414	39817460	-	673	14	3	12	6	6	9
ENSG00000286619	ENSG00000286619	1	205813322	205896071	+	6230	54	70	60	122	102	137
ENSG00000241720	ENSG00000241720	1	109725820	109775252	+	808	26	27	22	35	41	34
ENSG00000183155	RABIF	1	202878282	202889149	-	3119	130	154	181	131	179	153
ENSG00000237469	TUBB8P10	1	227493029	227495142	-	1279	0	1	2	0	1	0
ENSG00000271121	NUDT4P2	1	146298170	146298715	+	546	0	1	0	0	1	0
ENSG00000225486	ENSG00000225486	1	233836080	233836432	-	353	2	0	0	0	0	0
ENSG00000270276	H4C15	1	149854045	149861159	-	1878	17	10	14	2	4	9
ENSG00000260238	PMF1-BGLAP	1	156212982	156243214	+	1007	601	663	745	681	812	698
ENSG00000127481	UBR4	1	19074510	19210266	-	24661	8532	9050	10197	7008	8120	7012
ENSG00000117682	DHDDS	1	26432282	26470310	+	7156	795	804	910	649	712	644
ENSG00000225011	ENSG00000225011	1	29488193	29496893	-	349	0	0	0	0	0	0
ENSG00000227673	ENSG00000227673	1	155710098	155710563	-	157	1	1	0	1	0	1
ENSG00000212187	ENSG00000212187	1	212025561	212025682	+	122	0	0	0	0	0	0
ENSG00000213032	NDUFA3P3	1	225964179	225964428	+	250	0	0	0	0	0	0
ENSG00000213036	ENSG00000213036	1	214482813	214483387	-	575	0	5	3	3	0	2
ENSG00000228526	MIR34AHG	1	9148011	9198906	-	8705	81	95	103	119	133	130
ENSG00000188610	FAM72B	1	121167646	121185539	-	3033	459	440	473	418	472	468
ENSG00000285530	ENSG00000285530	1	100220488	100253414	+	3788	4	5	2	10	12	13
ENSG00000270287	ENSG00000270287	1	226411615	226412135	-	521	0	0	0	1	0	0
ENSG00000283354	ENSG00000283354	1	108495475	108501144	-	285	0	0	0	0	0	1
ENSG00000197568	HHLA3	1	70354786	70385339	+	1241	130	130	163	98	145	114
ENSG00000263513	FAM72C	1	143955287	143971986	-	2395	240	209	267	228	254	257
ENSG00000163564	PYHIN1	1	158930796	158976728	+	3484	0	0	0	1	0	0
ENSG00000163568	AIM2	1	159061599	159187843	-	6426	0	2	0	0	0	0
ENSG00000284203	MIR29B2	1	207802443	207802523	-	81	2	3	4	0	1	3
ENSG00000285777	ENSG00000285777	1	173596060	173669837	-	1786	0	0	1	1	0	0
ENSG00000274408	RNA5SP536	1	146539541	146539663	-	123	0	0	0	0	0	0
ENSG00000274886	SEPTIN14P17	1	227980051	227980227	+	177	0	0	1	0	0	0
ENSG00000235060	VDAC1P4	1	180434800	180435936	+	835	2	4	10	4	1	1
ENSG00000117450	PRDX1	1	45510914	45542732	-	1682	7583	7572	8866	7313	8240	7569
ENSG00000206990	Y_RNA	1	165662585	165662687	-	103	15	25	31	15	28	17
ENSG00000225265	TAF1A-AS1	1	222589825	222593439	+	2261	84	85	92	45	85	62
ENSG00000227684	CROCCP4	1	16750233	16750964	+	498	0	1	0	0	1	2
ENSG00000228776	ENSG00000228776	1	42140635	42141391	+	454	0	0	0	0	0	0
ENSG00000227445	OR10R1P	1	158514785	158515925	+	1141	0	0	0	0	0	0
ENSG00000084073	ZMPSTE24	1	40258041	40294180	+	4022	997	1051	1126	1273	1412	1381
ENSG00000117215	PLA2G2D	1	20111939	20119536	-	2681	0	0	1	0	0	0
ENSG00000175793	SFN	1	26863149	26864456	+	1308	244	219	286	208	230	193
ENSG00000284692	ENSG00000284692	1	5478736	5492804	-	2316	0	0	0	0	0	0
ENSG00000276830	MIR6730	1	12578957	12579023	-	67	0	0	1	0	0	0
ENSG00000271143	ENSG00000271143	1	115916497	115916699	+	203	0	0	0	0	0	0
ENSG00000196240	OR2T2	1	248445512	248455725	+	3530	0	0	0	0	0	0
ENSG00000284696	LINC02808	1	50229662	50321192	-	3511	0	0	0	1	0	0
ENSG00000275503	ENSG00000275503	1	15989140	15989375	-	236	0	0	0	0	0	0
ENSG00000272235	ENSG00000272235	1	3306636	3310096	-	3461	2	2	4	6	7	5
ENSG00000231700	ENSG00000231700	1	157709086	157709643	+	558	3	7	7	6	3	1
ENSG00000272478	ENSG00000272478	1	25831913	25832134	-	222	20	21	26	20	19	17
ENSG00000274415	ENSG00000274415	1	147757185	147758434	+	668	0	0	0	0	0	0
ENSG00000263528	IKBKE	1	206470476	206496889	+	3791	87	98	90	92	131	116
ENSG00000179914	ITLN1	1	160876540	160885180	-	1492	0	0	0	2	1	1
ENSG00000284214	MIR29C	1	207801852	207801939	-	88	3	2	2	9	10	4
ENSG00000213047	DENND1B	1	197504748	197775633	-	13203	55	83	80	27	38	41
ENSG00000239428	GM2AP2	1	171392229	171392790	+	562	0	0	0	0	0	0
ENSG00000117697	NSL1	1	212726153	212791782	-	13867	444	424	519	439	471	398
ENSG00000283369	U6	1	247607126	247607201	-	76	0	0	0	0	0	0
ENSG00000117461	PIK3R3	1	46040140	46132913	-	7397	1086	1137	1360	932	1020	926
ENSG00000239670	ENSG00000239670	1	32986952	32988233	+	863	0	2	0	0	2	1
ENSG00000184022	OR2T10	1	248590487	248597700	-	3522	0	0	0	0	0	0
ENSG00000229871	RPSAP20	1	56207567	56208456	-	890	0	0	0	0	0	0
ENSG00000117222	RBBP5	1	205086142	205122015	-	4404	1931	2054	2295	1726	1904	1699
ENSG00000162490	DRAXIN	1	11691710	11725857	+	7365	3	1	0	1	1	2
ENSG00000235079	ZRANB2-AS1	1	71048855	71067184	+	967	175	175	206	174	174	181
ENSG00000116138	DNAJC16	1	15526813	15592379	+	8563	225	271	287	275	312	260
ENSG00000229636	KRT8P21	1	73104792	73106282	+	1491	2	5	4	2	5	0
ENSG00000162494	LRRC38	1	13474973	13514003	-	2168	1	0	0	0	0	0
ENSG00000286640	ENSG00000286640	1	41302938	41303972	-	1035	0	0	0	1	0	1
ENSG00000117226	GBP3	1	89006679	89022803	-	4284	2012	2288	2520	2031	2088	1999
ENSG00000160075	SSU72	1	1541673	1574584	-	6919	1092	1161	1350	756	887	759
ENSG00000241992	RN7SL831P	1	96583209	96583527	+	319	0	0	0	0	0	0
ENSG00000270066	ENSG00000270066	1	109100193	109100619	+	427	6	3	8	10	14	12
ENSG00000142892	PIGK	1	77088989	77219430	-	5514	321	306	363	312	355	324
ENSG00000132854	KANK4	1	62236165	62319434	-	6814	0	0	0	0	2	1
ENSG00000273338	ENSG00000273338	1	78004346	78004554	-	209	11	6	15	5	6	6
ENSG00000142657	PGD	1	10398592	10420511	+	3333	4333	4491	5113	4815	5503	4827
ENSG00000058804	NDC1	1	53765478	53838296	-	4720	210	216	274	289	328	280
ENSG00000202167	RNU1-114P	1	143652050	143652215	-	166	0	0	0	0	0	0
ENSG00000228309	LINC01350	1	185558371	185628493	-	2404	1	0	0	0	0	0
ENSG00000273573	Metazoa_SRP	1	181668749	181669028	+	280	0	0	0	0	0	0
ENSG00000287979	ENSG00000287979	1	120849674	120850985	-	1312	4	5	5	4	9	2
ENSG00000238108	ENSG00000238108	1	190797524	190797956	+	433	0	0	0	0	0	0
ENSG00000227217	ENSG00000227217	1	157691762	157696459	+	758	0	0	0	0	0	0
ENSG00000143502	SUSD4	1	223220819	223364222	-	5336	7	12	13	7	14	9
ENSG00000225272	RPL21P27	1	165676310	165676781	+	472	0	0	0	1	0	0
ENSG00000290903	ENSG00000290903	1	120963645	120973561	+	941	0	0	0	0	0	0
ENSG00000235082	SUMO1P3	1	160317403	160317706	+	304	4	6	4	8	7	10
ENSG00000230623	ENSG00000230623	1	200333193	200478022	+	5121	4	7	9	2	3	2
ENSG00000117472	TSPAN1	1	46175073	46185742	+	2370	36	50	66	42	53	57
ENSG00000206762	RNU6-418P	1	205595041	205595147	+	107	1	1	2	2	1	3
ENSG00000228794	LINC01128	1	825138	857190	+	17958	509	488	600	541	567	503
ENSG00000116141	MARK1	1	220528136	220664461	+	15255	1	2	2	1	2	2
ENSG00000226375	ENSG00000226375	1	173174300	173175503	-	690	1	0	0	0	0	0
ENSG00000229400	CNIH3-AS1	1	224717504	224730662	-	837	0	0	1	0	0	2
ENSG00000228548	ITPKB-AS1	1	226668897	226676345	+	538	0	0	1	1	1	0
ENSG00000188643	S100A16	1	153606886	153613145	-	1701	3128	3214	3674	2915	3336	3101
ENSG00000265961	Y_RNA	1	31503631	31503744	-	114	0	0	1	0	0	0
ENSG00000157911	PEX10	1	2403964	2413797	-	3782	567	520	625	394	450	433
ENSG00000287743	ENSG00000287743	1	40659848	40667480	+	1672	1	0	0	0	0	2
ENSG00000288835	ENSG00000288835	1	156503083	156504021	+	597	12	11	14	11	9	8
ENSG00000286898	ENSG00000286898	1	16976302	16977792	+	385	69	81	97	63	89	71
ENSG00000163354	DCST2	1	155018520	155033781	-	3071	1	4	3	7	3	4
ENSG00000143756	FBXO28	1	224114111	224158150	+	6020	895	962	1142	926	1039	938
ENSG00000230638	ENSG00000230638	1	41542069	41544310	+	2242	1	0	3	0	0	0
ENSG00000197915	HRNR	1	152212076	152224193	-	9629	1	1	0	0	0	1
ENSG00000188404	SELL	1	169690665	169711620	-	2731	5	9	10	7	11	9
ENSG00000069702	TGFBR3	1	91680343	91906335	-	8577	3	2	2	0	2	1
ENSG00000207190	RNU6-809P	1	64028894	64029000	-	107	0	0	0	0	0	0
ENSG00000196266	OR10J3	1	159313720	159314659	-	940	0	0	0	0	0	0
ENSG00000207194	RNU6-1026P	1	50582404	50582511	+	108	0	0	0	0	0	0
ENSG00000213058	ENSG00000213058	1	178411616	178411972	+	357	4	4	1	1	1	1
ENSG00000230630	DNM3OS	1	172138397	172144840	-	3195	0	0	0	0	0	0
ENSG00000286655	ENSG00000286655	1	184080657	184149652	-	2296	6	7	4	3	5	7
ENSG00000287076	ENSG00000287076	1	90719576	90725458	+	2626	0	0	0	0	0	0
ENSG00000224763	FDPSP8	1	211660189	211661277	-	1089	26	14	17	21	20	28
ENSG00000212541	RNU6-510P	1	37991462	37991569	+	108	4	4	5	2	3	5
ENSG00000279457	WASH9P	1	185217	195411	-	1397	344	405	466	325	355	326
ENSG00000276189	ENSG00000276189	1	3736943	3737103	+	161	0	0	0	0	0	0
ENSG00000279214	ENSG00000279214	1	48262230	48263179	-	950	0	0	0	0	0	0
ENSG00000233478	ENSG00000233478	1	25644544	25659111	-	2224	0	1	1	0	0	0
ENSG00000225616	ENSG00000225616	1	28982278	28982608	-	331	13	20	28	13	14	20
ENSG00000226947	LCEP4	1	152644393	152644717	-	325	0	0	0	0	0	0
ENSG00000233235	ENSG00000233235	1	89324522	89334880	+	797	0	0	0	0	0	0
ENSG00000183520	UTP11	1	38009258	38024820	+	3381	2250	2282	2598	1899	2186	1993
ENSG00000116717	GADD45A	1	67685201	67688334	+	1925	3451	3230	4136	4452	4723	4396
ENSG00000225855	RUSC1-AS1	1	155316863	155324168	-	3516	784	781	963	705	769	655
ENSG00000200327	RNA5SP62	1	163468496	163468605	-	110	0	0	0	0	0	0
ENSG00000283712	MIR6727	1	1312502	1312566	-	65	4	5	3	1	1	4
ENSG00000085998	POMGNT1	1	46188683	46220302	-	9028	1520	1443	1760	1183	1387	1290
ENSG00000224520	KRT8P45	1	157073257	157074703	+	1447	119	146	194	102	142	104
ENSG00000284808	ENSG00000284808	1	61481087	61533271	+	2442	0	0	0	0	0	0
ENSG00000181101	ENTR1P2	1	175044626	175045648	-	1023	2	2	10	4	3	0
ENSG00000223675	ENSG00000223675	1	94585556	94592297	-	2171	0	0	0	0	0	0
ENSG00000266150	MIR4711	1	59733227	59733296	-	70	0	0	0	0	0	0
ENSG00000232393	RPL5P6	1	91023919	91024804	+	886	7	5	6	1	12	3
ENSG00000215817	ZC3H11B	1	219608012	219613105	-	4727	126	133	222	138	162	99
ENSG00000243284	VSIG8	1	159854316	159862657	-	1818	7	6	8	5	3	5
ENSG00000222112	RN7SKP16	1	33336566	33336864	-	299	2	7	7	4	3	2
ENSG00000233485	FHAD1-AS1	1	15326680	15343876	-	3105	0	1	0	0	1	0
ENSG00000233246	PHC2-AS1	1	33350352	33363245	+	490	5	3	1	1	3	2
ENSG00000168389	MFSD2A	1	39955112	39969966	+	4007	320	288	338	272	307	300
ENSG00000233003	CICP26	1	227975390	227978193	-	2448	1	1	0	0	0	0
ENSG00000225623	AGBL4-IT1	1	49374201	49472085	-	514	0	0	0	0	0	0
ENSG00000224535	LINC02771	1	212466699	212472905	-	873	0	0	0	2	0	0
ENSG00000226715	LINC01709	1	101639509	101787366	+	2862	14	15	19	4	18	13
ENSG00000134389	CFHR5	1	196975010	197009278	+	4705	0	0	0	0	1	0
ENSG00000221028	MIR1231	1	201808611	201808702	+	92	0	0	0	0	0	0
ENSG00000244137	ENSG00000244137	1	230710698	230795137	-	1345	17	6	10	9	14	14
ENSG00000237845	LINC03081	1	235942553	235943805	-	740	0	0	0	0	0	3
ENSG00000086619	ERO1B	1	236214681	236281958	-	15361	291	285	397	277	286	257
ENSG00000162849	KIF26B	1	245154985	245709432	+	14404	1	1	10	0	3	0
ENSG00000232154	MTCYBP15	1	237948017	237949143	-	1127	0	0	0	0	0	0
ENSG00000231073	ENSG00000231073	1	150973123	150975534	+	368	5	0	2	1	2	2
ENSG00000169241	SLC50A1	1	155135344	155138853	+	2340	303	273	328	232	255	221
ENSG00000225630	MTND2P28	1	629640	630683	+	1044	6134	6261	7785	6681	7548	6875
ENSG00000223450	ENSG00000223450	1	180000438	180000808	-	371	1	0	2	1	1	0
ENSG00000203852	H3C15	1	149852608	149853125	+	518	4	5	8	2	3	2
ENSG00000116731	PRDM2	1	13700188	13825079	+	10933	1995	2148	2485	1999	2080	1907
ENSG00000237613	FAM138A	1	34554	36081	-	1219	0	0	0	1	0	0
ENSG00000133069	TMCC2	1	205227946	205285632	+	5822	115	111	122	140	165	153
ENSG00000237852	ENSG00000237852	1	65486406	65494188	+	423	0	1	1	0	0	1
ENSG00000215835	ENSG00000215835	1	166275629	166277597	-	1969	9	9	17	13	12	7
ENSG00000226969	PRKCZ-DT	1	2049203	2050070	-	538	0	0	1	1	0	0
ENSG00000238705	MIR1976	1	26554542	26554593	+	52	1	0	0	0	0	0
ENSG00000283973	ENSG00000283973	1	42959065	42961864	-	1097	3	0	4	3	4	1
ENSG00000227818	ENSG00000227818	1	162039016	162039567	+	453	0	0	0	0	0	0
ENSG00000282881	TMEM275	1	46532166	46543969	-	2270	1	0	1	0	0	0
ENSG00000280466	SCARNA4	1	155925958	155926085	-	128	1	6	8	4	5	3
ENSG00000285910	ENSG00000285910	1	178511563	178513051	-	1130	0	0	0	0	0	0
ENSG00000162613	FUBP1	1	77944055	77979087	-	7619	4560	4968	5527	4427	4935	4541
ENSG00000251914	RNU7-200P	1	20841241	20841302	+	62	0	0	0	0	0	0
ENSG00000202521	RNA5S7	1	228623667	228623785	-	119	0	0	0	0	0	0
ENSG00000233018	ENSG00000233018	1	235097187	235097412	-	226	0	0	0	2	0	1
ENSG00000162852	CNST	1	246566444	246668595	+	5933	688	693	868	797	821	719
ENSG00000133065	SLC41A1	1	205789094	205813748	-	6378	5519	5599	6434	5461	5832	5516
ENSG00000231080	ENSG00000231080	1	66826942	66828558	+	861	1	0	1	1	0	1
ENSG00000179051	RCC2	1	17406760	17439677	-	4079	3543	3680	4224	2324	2778	2374
ENSG00000116981	NT5C1A	1	39651229	39672107	-	9068	0	6	2	4	2	1
ENSG00000225880	LINC00115	1	824228	827539	-	3312	92	86	90	80	76	86
ENSG00000200591	Y_RNA	1	32639951	32640052	+	102	1	0	1	1	0	1
ENSG00000231084	RPL22P24	1	185171335	185171710	-	376	2	2	6	3	3	0
ENSG00000116985	BMP8B	1	39757182	39788865	-	4826	6	7	5	5	7	7
ENSG00000203620	ENSG00000203620	1	31842019	31855568	-	2257	0	0	1	1	0	0
ENSG00000233268	ENSG00000233268	1	9660828	9662626	-	421	0	0	0	0	0	0
ENSG00000237624	OXCT2P1	1	39514956	39516490	+	1535	0	1	4	0	3	2
ENSG00000215846	MPTX1	1	159276503	159277111	+	609	0	0	0	0	0	0
ENSG00000117834	SLC5A9	1	48222685	48248644	+	4535	1	2	1	1	0	1
ENSG00000159214	CCDC24	1	43991359	43996528	+	3563	143	136	169	115	143	124
ENSG00000201448	SNORA63C	1	36418450	36418578	-	129	0	0	0	0	0	1
ENSG00000174842	GLMN	1	92246402	92298987	-	2910	833	842	920	731	788	813
ENSG00000162620	LRRIQ3	1	74026015	74198147	-	8759	17	23	33	12	11	12
ENSG00000233029	ENSG00000233029	1	121090289	121097655	-	3543	1	0	1	2	1	0
ENSG00000228917	NECTIN4-AS1	1	161084465	161087571	+	1109	2	0	0	0	2	1
ENSG00000162624	LHX8	1	75128434	75161533	+	4471	0	1	0	0	0	0
ENSG00000291129	PPIEL	1	39522280	39559670	-	6081	30	47	39	37	40	36
ENSG00000260879	ENSG00000260879	1	108199926	108201491	+	1566	416	407	553	419	581	534
ENSG00000290037	ENSG00000290037	1	229431366	229431839	+	474	0	1	5	4	6	3
ENSG00000283749	MIR4781	1	54054079	54054154	+	76	0	0	0	0	0	0
ENSG00000263908	MIR3116-1	1	62078786	62078859	+	74	0	0	0	0	0	0
ENSG00000236779	ENSG00000236779	1	204528845	204529692	-	848	1	2	0	1	0	3
ENSG00000271527	ENSG00000271527	1	165941235	165941769	-	535	0	0	0	0	0	0
ENSG00000236775	ENSG00000236775	1	247015068	247017291	+	1256	2	3	0	4	2	1
ENSG00000282418	ENSG00000282418	1	225465021	225473837	+	559	0	1	0	0	3	1
ENSG00000197959	DNM3	1	171817887	172418466	+	11851	12	8	28	11	12	15
ENSG00000233271	ENSG00000233271	1	54980950	54992274	-	428	0	0	0	0	0	0
ENSG00000183310	OR2T34	1	248573801	248574757	-	957	0	0	2	0	2	0
ENSG00000236782	ZNF593OS	1	26169516	26171832	-	2074	249	263	291	186	246	225
ENSG00000225891	DHDDS-AS1	1	26462756	26468014	-	1261	28	33	29	36	23	17
ENSG00000224321	RPL12P14	1	15792796	15793285	+	490	19	15	18	11	18	13
ENSG00000231095	GYG1P3	1	55222379	55223372	+	994	0	0	0	0	1	1
ENSG00000227832	ST13P21	1	108502358	108503455	+	1098	0	3	2	0	1	0
ENSG00000266187	RN7SL480P	1	150211632	150211925	+	294	0	0	0	0	0	0
ENSG00000116514	RNF19B	1	32936445	32964685	-	2734	722	688	825	630	785	629
ENSG00000117602	RCAN3	1	24502351	24535861	+	7138	497	522	584	396	448	416
ENSG00000203878	CHIAP2	1	111280060	111286043	+	1449	0	0	0	0	0	0
ENSG00000225656	ENSG00000225656	1	230823641	230824707	-	311	0	0	0	0	0	0
ENSG00000291132	ENSG00000291132	1	32231656	32241669	-	3496	11	11	15	13	5	7
ENSG00000085552	IGSF9	1	159927039	159945596	-	6637	7	9	17	16	26	18
ENSG00000162631	NTNG1	1	107140007	107481853	+	10496	69	75	86	54	61	46
ENSG00000283752	ENSG00000283752	1	145139986	145148375	+	686	0	0	0	0	1	0
ENSG00000284601	ENSG00000284601	1	54974900	54980458	-	1733	0	0	0	0	0	0
ENSG00000198815	FOXJ3	1	42176539	42335877	-	6896	1235	1222	1554	857	996	862
ENSG00000283999	ENSG00000283999	1	110473756	110488663	+	1186	0	0	0	0	0	0
ENSG00000196878	LAMB3	1	209614870	209652425	-	4647	1405	1490	1701	1939	2140	2086
ENSG00000215853	RPTN	1	152153595	152159228	-	3569	0	0	0	1	1	0
ENSG00000202300	RNU6-487P	1	203318996	203319099	-	104	0	1	0	0	1	0
ENSG00000162639	HENMT1	1	108648290	108661526	-	2426	562	609	637	408	475	454
ENSG00000234367	PFN1P3	1	145407772	145408173	+	402	11	8	14	8	11	13
ENSG00000272865	ENSG00000272865	1	242147230	242209129	+	2555	0	0	0	0	0	1
ENSG00000116996	ZP4	1	237877864	237890922	-	2474	0	0	0	0	0	0
ENSG00000289057	ENSG00000289057	1	234599568	234600057	-	490	1	0	1	1	0	1
ENSG00000200370	RNA5S17	1	228646040	228646158	-	119	0	0	0	0	0	0
ENSG00000279261	LINC02961	1	234757619	234760056	-	2438	0	0	0	0	0	0
ENSG00000232194	ENSG00000232194	1	167820406	167821224	+	718	5	4	6	2	4	4
ENSG00000049245	VAMP3	1	7771296	7781432	+	2733	1295	1276	1550	1145	1270	1264
ENSG00000134186	PRPF38B	1	108692310	108701803	+	6955	9101	9897	11342	10128	9984	8983
ENSG00000215864	NBPF7P	1	119834870	119844514	-	1332	1	0	1	1	1	0
ENSG00000232198	MTCO2P34	1	55372710	55373316	-	607	0	0	0	0	0	0
ENSG00000049249	TNFRSF9	1	7915871	7943165	-	6354	206	206	281	239	325	302
ENSG00000233047	LINC01677	1	105927620	106028277	-	3122	0	0	0	0	0	0
ENSG00000226755	VPS25P1	1	117549415	117549922	+	508	0	0	0	0	0	0
ENSG00000116525	TRIM62	1	33145399	33182053	-	3976	55	62	66	49	65	49
ENSG00000217801	ENSG00000217801	1	1063079	1069355	+	1219	990	1047	1190	889	982	865
ENSG00000226759	DAB1-AS1	1	57860532	57880905	+	4340	0	1	0	0	1	0
ENSG00000116521	SCAMP3	1	155255979	155262360	-	2442	542	629	647	518	531	498
ENSG00000159479	MED8	1	43383917	43389808	-	2704	646	650	794	508	537	486
ENSG00000228939	AKT3-IT1	1	243793205	243794400	-	517	1	1	2	0	1	0
ENSG00000131910	NR0B2	1	26911489	26913975	-	1165	2	0	1	0	4	1
ENSG00000162642	C1orf52	1	85249953	85259662	-	3420	1890	1865	2163	1574	1873	1653
ENSG00000171357	LURAP1	1	46203334	46221256	+	1849	5	6	10	12	12	12
ENSG00000162407	PLPP3	1	56494761	56645301	-	5272	301	340	387	83	112	72
ENSG00000162889	MAPKAPK2	1	206684905	206734281	+	4232	1791	1885	2315	1385	1672	1509
ENSG00000270457	ENSG00000270457	1	59289303	59289640	-	338	7	6	8	8	0	3
ENSG00000200139	RNU6-778P	1	199888159	199888261	+	103	0	0	0	0	0	0
ENSG00000284616	ENSG00000284616	1	5301928	5307394	-	1225	0	0	0	0	0	0
ENSG00000199910	RNA5S10	1	228630390	228630508	-	119	0	0	0	0	0	0
ENSG00000251943	RNU6-693P	1	172613428	172613534	-	107	1	0	0	0	0	0
ENSG00000131914	LIN28A	1	26410817	26429719	+	3975	13	10	9	13	9	13
ENSG00000278180	ENSG00000278180	1	227490691	227492296	+	776	0	0	0	0	0	0
ENSG00000162885	B3GALNT2	1	235447190	235504425	-	10279	946	937	1126	843	972	882
ENSG00000223490	CHCHD2P5	1	93921268	93921667	-	400	0	1	0	0	0	0
ENSG00000289071	ENSG00000289071	1	207822903	207823546	+	644	0	0	1	2	1	0
ENSG00000212360	RNU6-1177P	1	61852499	61852602	+	104	0	0	0	0	0	0
ENSG00000134193	REG4	1	119794017	119811460	-	3414	0	0	0	0	0	0
ENSG00000215871	ENSG00000215871	1	100331804	100332617	-	814	9	21	20	16	22	12
ENSG00000116771	AGMAT	1	15571699	15585051	-	3095	125	125	137	84	96	87
ENSG00000196407	THEM5	1	151847101	151853712	-	1161	82	91	83	47	63	46
ENSG00000117620	SLC35A3	1	99969351	100027722	+	18235	564	569	653	508	587	554
ENSG00000225670	CADM3-AS1	1	159194325	159207973	-	5208	1	0	0	0	0	0
ENSG00000206921	RNU6-481P	1	161401289	161401395	+	107	2	0	0	1	1	0
ENSG00000228703	ENSG00000228703	1	109628417	109630305	-	688	122	116	98	70	81	78
ENSG00000215875	ST13P20	1	81721693	81723068	+	1065	1	2	1	1	0	4
ENSG00000226766	FABP7P1	1	243624666	243625056	-	391	1	0	1	0	1	1
ENSG00000162892	IL24	1	206897443	206904139	+	1979	6	6	14	7	10	5
ENSG00000227850	SEPTIN2P1	1	105698039	105698218	+	180	0	0	0	2	0	0
ENSG00000127423	AUNIP	1	25831913	25859458	-	2408	283	353	411	286	335	333
ENSG00000162896	PIGR	1	206928522	206946466	-	4372	0	1	0	0	2	3
ENSG00000281112	ENSG00000281112	1	45592722	45592814	-	84	0	0	0	0	0	0
ENSG00000183347	GBP6	1	89364059	89388160	+	4685	0	0	1	0	0	0
ENSG00000172456	FGGY	1	59296638	59810647	+	12174	2	4	2	5	5	2
ENSG00000284623	LINC02786	1	38129464	38140593	-	1562	0	0	0	0	0	1
ENSG00000291158	LINC00869	1	149606209	149705713	+	11379	7	7	7	5	5	9
ENSG00000251958	RNU6-1102P	1	78088988	78089083	-	96	0	0	0	0	0	0
ENSG00000187942	LDLRAD2	1	21812265	21823963	+	4494	98	95	118	68	86	70
ENSG00000222399	RNU6-791P	1	222503632	222503735	-	104	0	0	0	0	0	0
ENSG00000280267	PRAMEF26	1	13148905	13158116	-	2541	0	0	0	0	0	0
ENSG00000196418	ZNF124	1	247121975	247172016	-	5433	358	352	385	237	236	258
ENSG00000183586	HMGN3P1	1	152399577	152399769	+	193	0	2	1	0	1	0
ENSG00000078808	SDF4	1	1216931	1231968	-	4686	3854	4053	4554	3839	4311	3770
ENSG00000227854	ENSG00000227854	1	239052748	239052903	-	156	9	8	12	6	10	6
ENSG00000285719	ENSG00000285719	1	207909992	207917084	+	2133	0	0	0	0	0	0
ENSG00000185523	SPATA45	1	212830141	212847649	-	506	0	0	1	0	0	0
ENSG00000234142	LINC01675	1	166474879	166490096	-	2028	3	1	2	2	2	2
ENSG00000184678	H2BC21	1	149884459	149886682	-	2224	42	37	53	24	32	26
ENSG00000285954	ENSG00000285954	1	53344031	53365473	+	886	0	0	0	0	0	0
ENSG00000198837	DENND4B	1	153929501	153946718	-	7606	404	471	454	357	407	313
ENSG00000233061	TTLL7-IT1	1	83979118	83984300	-	2921	0	1	0	1	0	0
ENSG00000235241	ENSG00000235241	1	16889095	16889602	+	508	0	0	0	0	1	0
ENSG00000199921	RNU6-161P	1	76753135	76753240	+	106	0	0	0	0	0	0
ENSG00000234396	ENSG00000234396	1	2212523	2220738	+	326	6	4	5	5	5	8
ENSG00000226773	ENSG00000226773	1	92203148	92203991	+	844	0	0	0	0	0	0
ENSG00000116786	PLEKHM2	1	15684320	15734769	+	4134	1597	1623	1988	1102	1350	1156
ENSG00000196660	SLC30A10	1	219685427	219959018	-	9202	0	0	2	0	0	0
ENSG00000233069	ENSG00000233069	1	20732880	20733952	+	299	1	0	1	0	2	1
ENSG00000235002	ENSG00000235002	1	42412398	42412794	-	397	0	0	1	0	0	0
ENSG00000150681	RGS18	1	192158462	192185815	+	2801	0	1	0	0	0	1
ENSG00000203668	CHML	1	241628851	241640254	-	7778	1297	1430	1522	1654	1838	1601
ENSG00000237429	ENSG00000237429	1	27525805	27530561	+	283	1	1	0	0	1	0
ENSG00000126107	HECTD3	1	45002540	45011324	-	5072	980	977	1183	786	924	858
ENSG00000162664	ZNF326	1	89995110	90028226	+	10988	6197	6539	7534	6589	6882	6060
ENSG00000271567	PPIAL4E	1	144372875	144373634	-	760	0	0	2	0	0	0
ENSG00000203664	OR2W5P	1	247491128	247492090	+	963	0	0	1	0	0	0
ENSG00000224358	TMCO1-AS1	1	165768929	165775176	+	2150	32	25	36	28	28	31
ENSG00000283789	MIR7846	1	12166943	12167038	+	96	1	6	2	3	3	2
ENSG00000198601	OR2M2	1	248174821	248181067	+	1229	0	0	0	0	0	0
ENSG00000272405	ENSG00000272405	1	156641666	156644887	-	3222	25	16	35	12	16	12
ENSG00000200381	RNA5S4	1	228616991	228617109	-	119	0	0	0	0	0	0
ENSG00000225446	LINC01763	1	90851122	90855253	+	1842	5	1	2	1	4	0
ENSG00000270914	ENSG00000270914	1	12017216	12017308	-	93	0	0	0	0	0	1
ENSG00000287902	ENSG00000287902	1	209531216	209536354	+	338	0	0	0	0	1	0
ENSG00000290066	ENSG00000290066	1	184629542	184630439	-	668	0	0	0	0	0	0
ENSG00000263390	MIR3119-2	1	170151378	170151462	+	85	0	0	0	0	0	0
ENSG00000233750	CICP27	1	131025	134836	+	3812	7	6	4	3	5	3
ENSG00000287113	ENSG00000287113	1	43348288	43348844	-	557	3	4	1	3	6	3
ENSG00000122432	SPATA1	1	84506300	84566194	+	4365	37	45	46	67	54	64
ENSG00000232423	PRAMEF6	1	12938472	12947580	-	1784	0	0	0	0	0	0
ENSG00000143365	RORC	1	151806071	151831802	-	6517	2	1	2	2	2	0
ENSG00000222624	RNU2-15P	1	65415816	65416006	+	191	0	0	0	0	0	0
ENSG00000143126	CELSR2	1	109249539	109274309	+	12830	435	478	550	449	591	476
ENSG00000287356	ENSG00000287356	1	2315040	2321323	+	5794	48	29	42	55	77	51
ENSG00000143369	ECM1	1	150508062	150513789	+	3360	267	277	363	362	405	321
ENSG00000224800	RPS27AP6	1	150881236	150881683	-	448	1	0	0	0	0	2
ENSG00000158859	ADAMTS4	1	161184302	161199054	-	10338	6	3	6	9	7	7
ENSG00000269934	ENSG00000269934	1	228238241	228276045	-	10019	18	13	20	28	26	36
ENSG00000233519	ENSG00000233519	1	240400671	240401123	-	316	0	0	0	0	0	0
ENSG00000234607	ENSG00000234607	1	15969632	15970194	+	563	1	3	2	0	0	1
ENSG00000229020	AKR7A2P1	1	112923423	112924337	+	915	30	30	32	24	28	21
ENSG00000228175	GEMIN8P4	1	89993593	89994321	-	729	34	48	63	41	69	47
ENSG00000230250	LINC01753	1	55915603	55944974	-	707	0	0	0	0	0	0
ENSG00000177133	PRDM16-DT	1	3059611	3069088	-	6044	2	1	2	1	0	1
ENSG00000252032	RNU6-1281P	1	51538625	51538729	-	105	0	0	0	0	0	0
ENSG00000143376	SNX27	1	151612006	151694485	+	16711	492	536	665	517	633	541
ENSG00000132485	ZRANB2	1	71063291	71081035	-	4985	5201	5333	6326	5367	5489	5106
ENSG00000231103	PRAMEF30P	1	12838125	12841357	-	1417	0	0	0	0	0	0
ENSG00000234614	C2CD4D-AS1	1	151841877	151850385	+	506	97	131	129	75	84	75
ENSG00000231346	LINC01160	1	111599655	111608723	-	1377	16	13	25	18	17	23
ENSG00000230015	ENSG00000230015	1	240739131	240743884	-	1282	0	0	0	0	0	0
ENSG00000225903	ENSG00000225903	1	39633416	39633903	+	304	0	0	0	0	0	0
ENSG00000265107	GJA5	1	147756199	147773362	-	3288	1	2	1	0	0	0
ENSG00000230019	YWHAQP9	1	238107736	238108567	-	512	0	0	0	0	0	0
ENSG00000270936	BPNT2P1	1	210462345	210463012	-	668	0	0	0	0	0	0
ENSG00000227094	ENSG00000227094	1	162316852	162317794	-	517	0	0	0	0	0	1
ENSG00000119283	TRIM67	1	231162058	231215440	+	9389	3	1	4	4	2	4
ENSG00000229035	SPRR2C	1	153140491	153140709	-	219	0	0	0	0	0	0
ENSG00000186094	AGBL4	1	48532854	50023954	-	7501	0	0	0	0	0	0
ENSG00000252282	RNU6-1089P	1	245023015	245023118	+	104	0	0	0	0	0	0
ENSG00000177144	NUDT4B	1	148748774	148752415	+	3642	199	206	198	217	256	223
ENSG00000287374	ENSG00000287374	1	145475606	145480999	+	1992	0	0	0	0	0	0
ENSG00000155366	RHOC	1	112701127	112707127	-	4007	4239	4265	4970	3794	4278	3982
ENSG00000231353	ENSG00000231353	1	15988182	15988441	+	260	0	0	0	0	0	0
ENSG00000137944	KYAT3	1	88935773	88992953	-	2196	146	147	196	132	170	129
ENSG00000269713	NBPF9	1	149052186	149103539	-	13748	1400	1482	1799	1590	1796	1484
ENSG00000289554	ENSG00000289554	1	26881109	26882235	-	1127	46	50	65	38	49	45
ENSG00000269956	MKNK1-AS1	1	46538611	46570237	+	2530	26	23	40	22	24	24
ENSG00000230026	ENSG00000230026	1	235361153	235362540	+	1388	0	0	0	0	0	1
ENSG00000256407	ENSG00000256407	1	54132686	54200073	-	3952	76	84	94	52	61	43
ENSG00000290784	ENSG00000290784	1	800879	817712	-	872	26	26	25	20	26	28
ENSG00000222407	RNA5SP80	1	231281414	231281524	-	111	0	0	0	0	0	0
ENSG00000236809	SNX25P1	1	211417025	211417934	+	834	46	60	58	26	41	35
ENSG00000265596	MIR3659	1	38089231	38089329	+	99	0	0	0	0	0	0
ENSG00000137948	BRDT	1	91949343	92014426	+	4635	0	0	0	0	1	0
ENSG00000233537	TEDDM2P	1	182441577	182442362	+	786	0	0	0	0	0	0
ENSG00000143387	CTSK	1	150794880	150808908	-	8447	149	165	182	131	150	134
ENSG00000270708	ENSG00000270708	1	220220291	220220593	+	303	0	1	0	0	0	0
ENSG00000171608	PIK3CD	1	9629889	9728906	+	9567	185	231	246	189	223	206
ENSG00000143390	RFX5	1	151340640	151347251	-	4555	1553	1750	1840	1864	2057	1823
ENSG00000177151	OR2T35	1	248636356	248645278	-	2957	0	0	1	0	0	0
ENSG00000058453	CROCC	1	16740273	16972964	+	8875	977	1058	1084	549	655	631
ENSG00000278431	ENSG00000278431	1	145961388	145964422	+	234	3	6	9	6	7	9
ENSG00000231364	LINC01712	1	83445967	83480024	+	1841	0	0	0	0	0	0
ENSG00000241395	RN7SL344P	1	211792111	211792406	-	296	2	0	1	0	0	0
ENSG00000232456	FAM131C2P	1	16035178	16040029	-	704	2	0	0	0	0	1
ENSG00000213703	RPL13AP9	1	62641122	62641667	-	546	5	4	4	4	1	3
ENSG00000137955	RABGGTB	1	75786197	75794803	+	5920	1232	1333	1615	1355	1533	1428
ENSG00000269967	ENSG00000269967	1	31851913	31921841	-	587	10	6	5	5	1	6
ENSG00000137959	IFI44L	1	78619902	78642338	+	11610	421	467	536	920	1020	852
ENSG00000223745	CCDC18-AS1	1	93262186	93346025	-	6284	178	201	187	114	141	167
ENSG00000290552	ENSG00000290552	1	108375838	108410814	+	1606	2	2	6	0	0	2
ENSG00000290791	ENSG00000290791	1	149842875	149846486	+	3612	674	648	807	691	718	727
ENSG00000134201	GSTM5	1	109711780	109775428	+	6067	0	0	0	0	0	0
ENSG00000224837	GCSHP5	1	168055901	168056422	-	522	57	63	64	55	75	61
ENSG00000270711	ENSG00000270711	1	180970837	180971247	+	411	1	0	1	0	0	0
ENSG00000233540	DNM3-IT1	1	171864187	171864687	+	396	1	1	1	0	1	0
ENSG00000143398	PIP5K1A	1	151197949	151248149	+	5405	1738	1804	2183	1787	2049	1954
ENSG00000289565	ENSG00000289565	1	145917714	145926741	-	750	2037	2050	2405	1760	2022	1823
ENSG00000182749	PAQR7	1	25861484	25875708	-	3244	254	276	330	340	325	301
ENSG00000270719	ENSG00000270719	1	117700029	117700242	-	214	0	0	0	0	0	0
ENSG00000267305	ENSG00000267305	1	222510169	222519732	-	372	0	0	1	0	0	0
ENSG00000136628	EPRS1	1	219968600	220046451	-	5323	5832	6131	6911	4431	4985	4313
ENSG00000143155	TIPRL	1	168178962	168202109	+	3186	1005	964	1207	966	1057	1029
ENSG00000155380	SLC16A1	1	112911847	112957593	-	6347	5195	5276	6462	4553	5202	4487
ENSG00000286061	RCAN3AS	1	24496254	24535400	-	762	11	9	15	10	14	6
ENSG00000134690	CDCA8	1	37692481	37709713	+	2406	1455	1474	1730	1436	1667	1556
ENSG00000276255	LINC02809	1	228073909	228076550	-	2642	3	6	7	8	4	4
ENSG00000143162	CREG1	1	167529117	167553762	-	3286	425	448	533	350	446	348
ENSG00000137962	ARHGAP29	1	94148988	94275068	-	18370	4051	4685	5214	3199	3628	3306
ENSG00000287396	ENSG00000287396	1	2814056	2817767	+	663	0	0	0	0	1	0
ENSG00000222664	RN7SKP123	1	93026252	93026542	+	291	0	0	0	0	0	0
ENSG00000289576	ENSG00000289576	1	28116812	28126939	-	1142	0	0	0	0	0	0
ENSG00000232467	TMA16P2	1	45846994	45847594	-	601	4	1	0	0	2	0
ENSG00000134698	AGO4	1	35808016	35854758	+	7423	318	326	355	237	277	254
ENSG00000269978	ENSG00000269978	1	7700704	7700970	-	267	11	12	14	3	4	4
ENSG00000016602	CLCA4	1	86547078	86580754	+	3447	0	0	0	0	0	0
ENSG00000085832	EPS15	1	51354263	51519266	-	8329	729	788	919	641	740	659
ENSG00000200408	RNA5SP74	1	204562413	204562521	-	109	2	0	1	0	0	0
ENSG00000230287	ENSG00000230287	1	100249090	100249311	+	222	0	1	3	0	1	1
ENSG00000270722	RNVU1-31	1	145465617	145465780	-	164	14	13	13	16	16	19
ENSG00000224609	FGGY-DT	1	59131932	59296491	-	7581	2	7	10	13	5	12
ENSG00000136631	VPS45	1	150067279	150145312	+	12971	595	625	661	450	481	410
ENSG00000237919	LRRC7-AS1	1	70013982	70031222	-	948	0	0	0	0	0	0
ENSG00000134216	CHIA	1	111290851	111320563	+	4643	0	0	0	0	0	0
ENSG00000272906	ENSG00000272906	1	179881607	179882595	-	989	143	161	157	118	138	123
ENSG00000271810	ENSG00000271810	1	112702614	112711355	-	1078	3261	3316	3864	2872	3288	2992
ENSG00000232463	ENSG00000232463	1	176231200	176231830	-	631	0	0	0	0	0	1
ENSG00000287157	ENSG00000287157	1	210386657	210394112	-	1477	1	2	0	0	0	1
ENSG00000081237	PTPRC	1	198638457	198757158	+	15436	10	29	17	8	10	7
ENSG00000188060	RAB42	1	28592200	28595443	+	2301	7	24	19	8	16	15
ENSG00000177173	NAP1L4P1	1	116532936	116534092	-	1157	128	106	117	76	92	101
ENSG00000221340	RNU6ATAC18P	1	12569972	12570072	-	101	1	7	5	0	5	0
ENSG00000269981	ENSG00000269981	1	137682	137965	-	284	1	0	3	1	0	2
ENSG00000264294	SNORD55	1	44775864	44775943	+	80	28	24	42	18	27	18
ENSG00000122483	CCDC18	1	93179919	93278484	+	7613	2129	2050	2411	1532	1705	1563
ENSG00000259943	ZMPSTE24-DT	1	40256333	40257971	-	1639	23	19	46	34	37	29
ENSG00000233562	RPS3AP8	1	183266602	183267285	+	684	0	0	0	0	0	0
ENSG00000289348	ENSG00000289348	1	226349171	226353793	+	417	0	0	0	0	0	0
ENSG00000201746	RNU6-828P	1	10163268	10163374	+	107	3	1	3	0	2	1
ENSG00000159516	SPRR2G	1	153149582	153150890	-	589	0	0	0	0	0	0
ENSG00000215905	RPL36P5	1	24007881	24008519	-	328	0	0	0	0	0	0
ENSG00000171872	KLF17	1	44118821	44135140	+	3160	1	0	0	0	1	0
ENSG00000224616	RTCA-AS1	1	100251528	100266120	-	10037	602	569	692	711	695	670
ENSG00000234419	CICP13	1	222468094	222470882	+	2789	1	0	2	0	0	2
ENSG00000215909	BRWD1P1	1	13555001	13555694	+	371	0	0	0	0	0	1
ENSG00000116809	ZBTB17	1	15941869	15976079	-	4240	1410	1470	1709	1096	1165	1103
ENSG00000244457	ENO1P1	1	236483165	236484468	+	1304	15	16	22	11	18	12
ENSG00000270733	ENSG00000270733	1	26263041	26263398	-	358	3	2	2	2	3	3
ENSG00000270976	ENSG00000270976	1	106780223	106780435	+	213	0	0	0	0	0	0
ENSG00000279306	ENSG00000279306	1	228486188	228487120	-	933	17	23	20	16	18	17
ENSG00000290578	ENSG00000290578	1	146321214	146401647	-	1466	4	6	2	2	4	2
ENSG00000237922	ENSG00000237922	1	236285976	236286960	-	656	0	0	0	0	0	0
ENSG00000081248	CACNA1S	1	201039512	201112426	-	7266	1	1	0	0	2	0
ENSG00000176092	CRYBG2	1	26321698	26360052	-	6895	4	4	4	5	4	4
ENSG00000135775	COG2	1	230642481	230693625	+	10946	872	894	1014	633	673	591
ENSG00000143184	XCL1	1	168576605	168582069	+	1227	0	0	0	0	0	0
ENSG00000289355	ENSG00000289355	1	101150560	101167228	+	2332	0	0	1	0	0	1
ENSG00000225711	ENSG00000225711	1	179220938	179222125	+	721	1	1	2	3	2	1
ENSG00000234422	UBE2WP1	1	96418594	96418933	+	340	0	0	0	0	0	0
ENSG00000215912	TTC34	1	2636986	2801693	-	7780	8	6	5	8	9	13
ENSG00000223774	ENSG00000223774	1	201893842	201899978	+	671	1	4	0	0	0	0
ENSG00000159527	PGLYRP3	1	153297116	153312952	-	2229	2	1	4	3	5	1
ENSG00000260941	LINC00622	1	119597702	119599271	-	1570	0	0	0	0	0	0
ENSG00000160753	RUSC1	1	155320894	155331114	+	5637	255	279	346	266	316	288
ENSG00000225719	NMNAT1P2	1	164343005	164343864	+	860	0	0	1	0	0	0
ENSG00000259961	ENSG00000259961	1	13513220	13516270	+	477	0	0	0	0	0	0
ENSG00000146463	ZMYM4	1	35268709	35422058	+	7905	898	958	1128	738	855	749
ENSG00000252098	Y_RNA	1	27255464	27255567	-	104	0	0	1	0	0	0
ENSG00000258634	ENSG00000258634	1	110058340	110062555	+	4216	115	121	149	150	176	152
ENSG00000279324	ENSG00000279324	1	49994318	49996218	+	1901	0	0	0	0	0	0
ENSG00000134245	WNT2B	1	112466541	112530165	+	12374	70	62	80	42	61	58
ENSG00000143195	ILDR2	1	166895711	166975482	-	13946	342	367	406	241	284	254
ENSG00000143199	ADCY10	1	167809386	167914089	-	6141	11	13	13	23	17	19
ENSG00000134249	ADAM30	1	119893533	119896515	-	2983	0	0	0	0	0	0
ENSG00000290592	ENSG00000290592	1	157171116	157187405	+	5817	0	1	2	1	1	0
ENSG00000203705	TATDN3	1	212791828	212815597	+	3992	314	319	373	288	276	296
ENSG00000272931	LRRC8D-DT	1	89820174	89820868	-	695	3	4	3	4	2	3
ENSG00000270994	ENSG00000270994	1	183709305	183710240	-	936	0	0	0	0	0	0
ENSG00000226814	ENSG00000226814	1	192800571	192801141	+	571	0	1	0	0	0	0
ENSG00000203709	MIR29B2CHG	1	207760650	207879096	-	9637	171	197	213	175	192	172
ENSG00000196944	OR2T4	1	248361665	248362627	+	963	0	0	0	0	0	0
ENSG00000243709	LEFTY1	1	225886282	225911382	-	1891	0	1	0	2	4	1
ENSG00000181450	ZNF678	1	227563543	227677443	+	8915	73	95	105	32	47	52
ENSG00000225294	OSTCP2	1	26985897	26986340	-	444	1	2	1	0	1	0
ENSG00000238122	ENSG00000238122	1	108261196	108273689	-	2481	0	1	3	1	0	2
ENSG00000238365	RNU7-57P	1	154338743	154338802	+	60	6	4	5	7	4	6
ENSG00000226147	TUBBP10	1	52994726	52996026	+	1301	18	18	22	15	23	6
ENSG00000075391	RASAL2	1	178094104	178473522	+	20172	894	1064	1149	604	800	702
ENSG00000228327	ENSG00000228327	1	764723	774280	-	417	52	51	39	39	34	29
ENSG00000273591	7SK	1	149290513	149290762	+	250	0	0	0	0	0	0
ENSG00000285570	ENSG00000285570	1	156689676	156704757	+	956	1	1	3	3	5	5
ENSG00000270084	GAS5-AS1	1	173862473	173863941	+	814	7	14	20	6	11	15
ENSG00000067533	RRP15	1	218285293	218337983	+	7877	1423	1531	1878	1243	1359	1220
ENSG00000160097	FNDC5	1	32862268	32872480	-	3354	102	106	126	55	81	56
ENSG00000265972	TXNIP	1	145992435	145996579	-	3604	2063	2107	2386	1734	2003	1738
ENSG00000142675	CNKSR1	1	26177484	26189846	+	3960	6	7	6	7	9	8
ENSG00000131788	PIAS3	1	145848522	145859779	-	4806	773	732	826	786	909	830
ENSG00000284247	MIR2682	1	98045242	98045351	-	110	2	1	2	2	2	2
ENSG00000230402	LINC01349	1	100627049	100640613	-	497	0	0	0	0	0	0
ENSG00000232825	PLPPR5-AS1	1	99004276	99244794	+	5981	0	0	0	0	0	0
ENSG00000286666	ENSG00000286666	1	233844621	233865370	-	3791	0	0	0	0	0	0
ENSG00000169905	TOR1AIP2	1	179839967	179877772	-	18876	1687	1708	2024	2034	2227	2043
ENSG00000143520	FLG2	1	152348735	152360006	-	9124	0	0	1	0	0	2
ENSG00000117009	KMO	1	241532134	241593459	+	5946	29	22	34	25	19	16
ENSG00000206791	RNU1-129P	1	148014417	148014583	-	167	0	4	1	0	1	1
ENSG00000227485	ENSG00000227485	1	63024207	63025658	+	359	0	0	0	0	0	0
ENSG00000127054	INTS11	1	1311585	1324611	-	8216	1433	1544	1716	1162	1413	1198
ENSG00000227242	ENSG00000227242	1	147019656	147056593	-	1783	0	2	3	3	1	0
ENSG00000117016	RIMS3	1	40620680	40665445	-	7259	0	6	3	4	6	4
ENSG00000203288	TDRKH-AS1	1	151790804	151794402	+	1458	105	100	125	95	100	101
ENSG00000228338	LINC01784	1	12822686	12823159	-	378	0	0	0	0	0	0
ENSG00000131791	PRKAB2	1	147155106	147172550	-	5460	949	922	1076	667	756	669
ENSG00000237049	RPL34P1	1	168210616	168210969	+	354	0	2	1	1	2	2
ENSG00000173171	MTX1	1	155208695	155213823	+	3282	698	664	792	657	776	669
ENSG00000231740	ENSG00000231740	1	58838448	58851254	-	395	0	0	0	0	0	0
ENSG00000157933	SKI	1	2227388	2310213	+	6687	1124	1226	1367	694	825	738
ENSG00000121753	ADGRB2	1	31727117	31764893	-	7756	71	74	79	89	100	89
ENSG00000142686	C1orf216	1	35713877	35718894	-	3049	975	965	1089	891	1062	1025
ENSG00000231987	LINC01787	1	96254069	96374125	-	1994	0	0	0	0	0	0
ENSG00000278811	LINC00624	1	147258885	147517875	-	5564	10	10	13	14	14	13
ENSG00000241547	ACTG1P20	1	27325329	27325796	+	468	21	13	18	14	14	9
ENSG00000198468	FLVCR1-DT	1	212852105	212858095	-	4283	110	103	154	105	102	91
ENSG00000238137	ARPC3P2	1	211442274	211442806	+	533	6	8	8	5	12	4
ENSG00000271187	ENSG00000271187	1	191179521	191179739	-	219	0	0	0	0	0	0
ENSG00000177770	CDKN2AIPNLP1	1	226493188	226493489	-	302	0	1	0	0	0	1
ENSG00000233920	ENSG00000233920	1	229223457	229242902	-	1223	1	0	0	0	0	0
ENSG00000186007	LEMD1	1	205381378	205455954	-	1041	9	8	6	11	13	10
ENSG00000143774	GUK1	1	228139962	228148951	+	4725	3940	3866	4239	3071	3656	3313
ENSG00000265744	MIR4427	1	233624152	233624219	+	68	0	0	0	0	0	0
ENSG00000238140	ENSG00000238140	1	51461721	51463416	+	678	0	0	0	0	0	0
ENSG00000117262	GPR89A	1	145607988	145670463	+	5561	401	427	525	348	387	358
ENSG00000227496	ENSG00000227496	1	225700264	225752258	+	3547	32	30	25	29	26	25
ENSG00000273367	ENSG00000273367	1	234372186	234372811	+	626	1	6	2	3	3	1
ENSG00000225077	ICMT-DT	1	6234692	6238940	+	2358	17	28	36	31	19	16
ENSG00000117266	CDK18	1	205504596	205532785	+	6830	418	418	500	377	516	418
ENSG00000188672	RHCE	1	25362249	25430192	-	2433	9	4	7	2	7	10
ENSG00000008128	CDK11A	1	1702379	1724324	-	5085	12260	12777	15217	9923	10225	9173
ENSG00000177535	OR2B11	1	247449118	247458008	-	6414	0	1	1	0	0	0
ENSG00000276642	ENSG00000276642	1	220825776	220825893	+	118	0	0	0	0	0	0
ENSG00000143303	METTL25B	1	156728442	156736902	+	3169	324	360	376	207	230	261
ENSG00000121764	HCRTR1	1	31617686	31632518	+	2510	11	4	9	3	9	8
ENSG00000230667	SETSIP	1	92074533	92075411	-	879	35	55	67	41	71	31
ENSG00000230424	EMC1-AS1	1	19210348	19240709	+	763	84	101	116	99	92	92
ENSG00000143546	S100A8	1	153390032	153391073	-	891	0	0	0	0	0	0
ENSG00000289713	ENSG00000289713	1	162441192	162441296	-	105	0	0	0	0	0	0
ENSG00000288629	ENSG00000288629	1	89579592	89579654	+	63	2	0	0	0	2	2
ENSG00000231512	SEPTIN14P21	1	243047698	243047875	-	178	0	0	0	0	0	0
ENSG00000283166	ENSG00000283166	1	237941452	237942492	-	1041	0	0	1	0	0	0
ENSG00000225080	PFN1P4	1	148129497	148129898	+	402	5	5	6	5	5	7
ENSG00000214193	SH3D21	1	36306368	36328363	+	8142	1625	1671	1834	1504	1625	1517
ENSG00000226172	ENSG00000226172	1	119000344	119001392	-	653	0	0	1	0	0	0
ENSG00000229440	ENSG00000229440	1	68381441	68381657	-	217	0	0	0	0	0	0
ENSG00000229201	LINC02787	1	90510910	90533472	-	231	0	0	0	0	0	0
ENSG00000229687	ENSG00000229687	1	53841547	53841832	+	286	0	0	0	0	0	0
ENSG00000229444	ST3GAL3-AS1	1	43709392	43727343	-	469	2	1	0	2	2	0
ENSG00000252691	ENSG00000252691	1	26006216	26006299	+	84	0	0	0	0	0	0
ENSG00000177553	C1orf167-AS1	1	11777077	11779619	-	1868	0	0	0	0	0	0
ENSG00000175130	MARCKSL1	1	32333839	32336233	-	1546	7668	8084	9628	6066	7466	6376
ENSG00000163155	LYSMD1	1	151159748	151165948	-	2508	199	206	259	179	197	153
ENSG00000143553	SNAPIN	1	153658703	153661250	+	1517	124	117	138	107	138	122
ENSG00000121775	TMEM39B	1	32072031	32102866	+	2787	177	196	220	163	176	153
ENSG00000241326	ENSG00000241326	1	9983141	9984568	+	436	14	9	13	5	8	6
ENSG00000288636	ENSG00000288636	1	17005068	17011757	-	312	75	79	104	75	82	80
ENSG00000163159	VPS72	1	151176304	151195321	-	1764	2179	2230	2543	1847	2052	1789
ENSG00000164008	C1orf50	1	42767245	42775527	+	5612	360	397	428	307	375	308
ENSG00000143314	MRPL24	1	156737303	156741590	-	1695	843	837	954	606	756	606
ENSG00000243749	TMEM35B	1	34981380	34985347	-	1071	199	228	236	170	202	177
ENSG00000233946	RPS29P4	1	175297080	175297240	+	161	0	0	0	0	0	0
ENSG00000143318	CASQ1	1	160190575	160201493	+	2157	23	7	18	14	12	13
ENSG00000286213	ENSG00000286213	1	212504178	212534060	+	1112	0	0	0	0	0	0
ENSG00000289728	ENSG00000289728	1	247332331	247448603	+	3481	15	12	14	12	16	10
ENSG00000117280	RAB29	1	205767986	205775449	-	3904	526	560	629	699	833	682
ENSG00000237074	LINC02942	1	207240122	207309121	+	1264	0	0	2	1	1	2
ENSG00000206585	RNVU1-7	1	148038753	148038916	-	164	13	18	22	28	10	17
ENSG00000207434	RNU6-1072P	1	12922554	12922660	+	107	0	0	0	0	0	0
ENSG00000225099	ATP6V1E1P1	1	42903232	42903912	+	681	4	10	8	7	9	4
ENSG00000154451	GBP5	1	89256189	89272860	-	10960	5	2	6	9	7	3
ENSG00000143321	HDGF	1	156742109	156766925	-	3720	13084	13938	16713	12439	13544	12331
ENSG00000164011	ZNF691	1	42846573	42851754	+	2036	158	184	191	147	174	142
ENSG00000153363	LINC00467	1	211382736	211435570	+	6942	290	290	383	203	262	216
ENSG00000067334	DNTTIP2	1	93866284	93879156	-	7518	10510	10431	12223	9761	10155	9681
ENSG00000132677	RHBG	1	156369211	156385148	+	3384	1	2	1	0	0	0
ENSG00000277513	ENSG00000277513	1	43104086	43104497	+	412	0	0	0	0	0	0
ENSG00000081870	IFT25	1	53916574	53945572	-	3006	1518	1500	1762	1513	1692	1600
ENSG00000198019	FCGR1BP	1	121087395	121096152	+	1128	0	0	0	0	0	0
ENSG00000232622	ENSG00000232622	1	84636158	84637106	-	247	0	1	0	0	0	0
ENSG00000221978	CCNL2	1	1385711	1399335	-	6842	4988	5129	6107	4108	4825	4263
ENSG00000265538	MIR4421	1	51059837	51059905	+	69	0	0	0	0	0	0
ENSG00000264207	ENSG00000264207	1	149861271	149862504	+	1234	0	0	1	0	0	0
ENSG00000232626	ENSG00000232626	1	202438396	202439957	+	1562	2	0	0	1	0	1
ENSG00000054267	ARID4B	1	235131634	235328196	-	11073	7847	8364	9596	6538	7075	6308
ENSG00000238173	RPL39P6	1	11232963	11233112	+	150	3	4	5	3	3	1
ENSG00000227043	LINC01682	1	229812917	229892008	-	2666	0	0	0	1	0	0
ENSG00000132680	KHDC4	1	155913045	155934413	-	5646	1914	1859	2136	1684	2029	1772
ENSG00000273160	ENSG00000273160	1	167457742	167459891	-	303	0	0	0	0	0	0
ENSG00000286231	ENSG00000286231	1	220786990	220884503	+	1516	407	418	429	301	347	314
ENSG00000088035	ALG6	1	63367575	63437176	+	5487	163	189	192	130	120	123
ENSG00000252231	RNA5SP67	1	173921070	173921200	+	131	1	0	0	1	1	0
ENSG00000143575	HAX1	1	154272355	154275859	+	3428	1883	1770	2084	1600	1822	1658
ENSG00000230214	FTLP18	1	36630335	36630857	+	523	0	0	0	0	0	0
ENSG00000132688	NES	1	156668763	156677407	-	5568	27133	27994	33405	22016	24133	21713
ENSG00000169717	ACTRT2	1	3021467	3022903	+	1437	0	0	0	0	0	0
ENSG00000070759	TESK2	1	45343883	45491161	-	3319	22	43	34	37	50	48
ENSG00000227050	ENSG00000227050	1	27938875	27960193	-	491	7	4	5	8	7	3
ENSG00000274020	LINC01138	1	148290889	148519604	-	7757	1	4	2	3	3	5
ENSG00000231791	ENSG00000231791	1	184329071	184332826	+	333	0	0	0	0	0	0
ENSG00000261196	CYP4A43P	1	46994382	46994502	-	121	0	0	0	0	0	0
ENSG00000273175	ENSG00000273175	1	244863782	244865295	+	1514	22480	22904	26735	20229	22923	19125
ENSG00000079335	CDC14A	1	100345001	100518253	+	6510	115	119	123	135	179	128
ENSG00000235912	ENSG00000235912	1	27649419	27649610	+	192	17	14	17	10	7	6
ENSG00000233975	LINC02574	1	27660328	27666279	-	1765	19	31	38	32	45	44
ENSG00000232883	RPLP0P5	1	220316667	220317599	-	933	11	19	23	14	17	10
ENSG00000287338	ENSG00000287338	1	223091872	223103327	-	5233	0	1	0	0	0	0
ENSG00000243539	RN7SL649P	1	12036740	12037014	-	275	0	0	0	0	0	0
ENSG00000222849	RNA5SP21	1	77779904	77779999	+	96	16	15	13	36	31	33
ENSG00000094963	FMO2	1	171185249	171209207	+	6201	0	0	0	0	0	0
ENSG00000229484	LINC02766	1	12525716	12530691	+	2214	1	0	0	0	0	0
ENSG00000238199	UBE2V2P3	1	11278616	11279351	-	437	0	1	2	2	3	3
ENSG00000229002	ENSG00000229002	1	144472535	144474790	-	264	0	0	0	0	0	0
ENSG00000228153	ENSG00000228153	1	204663872	204664613	+	445	0	0	0	0	0	0
ENSG00000163191	S100A11	1	152032506	152047907	-	649	4335	4527	5546	3659	4257	3903
ENSG00000272094	ENSG00000272094	1	90860550	90862920	-	879	0	0	0	0	1	1
ENSG00000065183	WDR3	1	117929720	117966543	+	10276	1922	1973	2385	1509	1567	1513
ENSG00000152061	RABGAP1L	1	174159410	174993880	+	16071	87	55	84	58	71	65
ENSG00000243781	ENSG00000243781	1	237926831	237927605	+	775	5	8	10	5	10	10
ENSG00000231563	ENSG00000231563	1	228407196	228428867	+	1359	15	12	5	11	12	7
ENSG00000287102	ENSG00000287102	1	240007524	240008381	+	858	0	0	0	0	0	0
ENSG00000066279	ASPM	1	197084121	197146437	-	11994	7381	7481	8819	8249	8845	8100
ENSG00000223944	ENSG00000223944	1	37154761	37325100	-	3153	0	0	0	0	0	0
ENSG00000189337	KAZN	1	13892792	15118043	+	13860	71	89	89	43	58	55
ENSG00000252018	RNU2-30P	1	52754322	52754462	+	141	0	0	1	0	0	0
ENSG00000289768	ENSG00000289768	1	161544807	161631456	-	854	0	0	0	0	0	0
ENSG00000235927	NEXN-AS1	1	77881348	77889539	-	2292	260	266	307	304	324	304
ENSG00000143119	CD53	1	110871188	110899316	+	2152	4	4	5	1	1	0
ENSG00000200839	RNA5SP48	1	51973410	51973535	+	126	1	0	1	0	0	1
ENSG00000286496	ENSG00000286496	1	241357343	241364054	+	5806	8	11	16	5	7	11
ENSG00000174529	TMEM81	1	205083129	205084460	-	1332	62	63	67	40	49	74
ENSG00000132906	CASP9	1	15490832	15526534	-	5269	78	92	106	75	97	62
ENSG00000273629	U7	1	176217541	176217602	+	62	0	0	0	0	0	1
ENSG00000223390	ENSG00000223390	1	52033391	52044279	+	762	41	48	42	35	47	36
ENSG00000158055	GRHL3	1	24199558	24364482	+	4266	12	11	21	7	6	4
ENSG00000202461	Y_RNA	1	12024012	12024124	-	113	1	0	3	0	4	0
ENSG00000202222	Y_RNA	1	39881566	39881678	-	113	1	0	0	1	2	0
ENSG00000226662	CHMP1AP1	1	27686810	27687471	-	662	1	1	0	0	0	0
ENSG00000229930	ENSG00000229930	1	224030704	224035056	-	246	6	9	8	18	9	7
ENSG00000116675	DNAJC6	1	65248219	65415869	+	6958	28	32	21	36	30	16
ENSG00000201134	Y_RNA	1	151841736	151841837	-	102	45	63	60	32	53	30
ENSG00000197880	MDS2	1	23581495	23640568	+	2203	0	0	0	0	0	1
ENSG00000117528	ABCD3	1	94418389	94518496	+	7655	980	1035	1160	867	941	914
ENSG00000116679	IVNS1ABP	1	185296388	185317243	-	7873	3471	3514	4076	2738	3021	2761
ENSG00000250762	ENSG00000250762	1	167819898	167820248	-	266	47	34	54	67	70	58
ENSG00000198976	MIR429	1	1169005	1169087	+	83	2	6	3	0	4	2
ENSG00000260322	ENSG00000260322	1	80114943	80116918	+	1976	0	1	0	0	0	0
ENSG00000274963	RN7SL600P	1	150568971	150569269	-	299	5	4	8	1	4	4
ENSG00000230921	HAO2-IT1	1	119368946	119370331	+	311	0	0	0	0	0	0
ENSG00000177800	TMEM78	1	229249636	229251810	+	2175	2	2	4	3	2	3
ENSG00000142959	BEST4	1	44783585	44788170	-	2512	7	8	6	5	4	6
ENSG00000275816	MIR6500	1	51060018	51060103	+	86	0	0	0	0	1	0
ENSG00000224000	ENSG00000224000	1	172906900	172907684	+	658	1	4	1	1	0	0
ENSG00000240963	ENSG00000240963	1	244375100	244409592	-	642	53	46	43	39	48	49
ENSG00000016490	CLCA1	1	86468368	86500259	+	3310	0	0	1	0	0	0
ENSG00000158062	UBXN11	1	26281328	26318363	-	4691	938	874	1040	607	631	559
ENSG00000224493	ENSG00000224493	1	75521562	75522231	+	670	0	0	0	0	0	0
ENSG00000236476	ENSG00000236476	1	46742329	46743133	+	805	0	0	1	0	0	0
ENSG00000228853	NEGR1-IT1	1	71794232	71837012	-	534	0	0	0	0	0	0
ENSG00000009724	MASP2	1	11022009	11047207	-	5113	1406	1350	1487	1410	1513	1510
ENSG00000206832	RNU6V	1	109591534	109591640	-	107	1	1	1	0	0	0
ENSG00000278099	RNVU1-2A	1	144551779	144551943	-	165	1	0	1	1	0	1
ENSG00000203325	ENSG00000203325	1	32052291	32073474	-	624	7	4	9	6	3	7
ENSG00000237329	ENSG00000237329	1	31036734	31037240	+	507	0	0	0	1	0	1
ENSG00000226438	ENSG00000226438	1	39249838	39257649	-	558	0	0	0	4	1	2
ENSG00000237568	ENSG00000237568	1	89260582	89269754	+	324	0	0	0	0	0	0
ENSG00000284773	ENSG00000284773	1	34974356	34985313	-	3163	205	202	241	211	195	192
ENSG00000283442	U4	1	155894281	155894386	+	106	1	0	1	0	0	2
ENSG00000198744	MTCO3P12	1	634376	634922	+	547	1273	1508	2109	1045	1327	781
ENSG00000240731	ENSG00000240731	1	1317581	1318689	-	386	72	79	97	82	68	76
ENSG00000270136	MICOS10-NBL1	1	19597067	19656927	+	1276	1048	1033	1144	1013	1105	1001
ENSG00000261664	TTC39A-AS1	1	51329654	51335324	+	1222	0	0	2	0	1	0
ENSG00000274978	RNU11	1	28648600	28648733	+	134	4	9	8	7	4	6
ENSG00000275823	ENSG00000275823	1	63549294	63549366	-	73	0	0	1	0	0	0
ENSG00000285622	ENSG00000285622	1	168695874	169103296	-	2230	0	1	0	2	1	0
ENSG00000173212	MAB21L3	1	116111399	116138149	+	6632	3	4	5	17	14	11
ENSG00000120949	TNFRSF8	1	12063303	12143117	+	3812	48	43	52	32	39	47
ENSG00000143815	LBR	1	225401502	225428855	-	5710	1113	1185	1376	1328	1565	1409
ENSG00000235145	RPSAP16	1	179968686	179969506	+	821	4	4	3	1	3	5
ENSG00000230932	ENSG00000230932	1	106080801	106081379	-	579	0	0	0	0	0	0
ENSG00000251861	ENSG00000251861	1	204727991	204728106	+	116	0	0	0	0	0	0
ENSG00000143811	PYCR2	1	225919877	225924250	-	3602	1411	1472	1670	1091	1337	1159
ENSG00000143819	EPHX1	1	225810124	225845559	+	2476	4745	4652	5035	3482	3888	3737
ENSG00000224261	RPSAP18	1	160266340	160267225	-	886	26	28	24	28	32	22
ENSG00000118873	RAB3GAP2	1	220148293	220272501	-	21916	1528	1483	1830	1151	1341	1234
ENSG00000234064	PRAMEF29P	1	12926162	12928253	+	1139	0	0	0	0	0	0
ENSG00000227533	SLC2A1-DT	1	42959049	42996814	+	4287	18	10	14	7	7	6
ENSG00000236244	SLC35F3-AS1	1	234268583	234272500	-	388	1	0	1	1	0	2
ENSG00000229713	LCEP2	1	152737518	152737868	+	351	0	0	0	0	0	0
ENSG00000259357	ENSG00000259357	1	150965245	150966256	+	778	590	588	718	557	608	605
ENSG00000162571	TTLL10	1	1173880	1197936	+	3998	1	1	1	0	1	2
ENSG00000291072	CROCCP2	1	16618253	16644672	-	4899	646	602	750	533	567	589
ENSG00000236009	ENSG00000236009	1	21415898	21417492	+	761	0	0	0	0	0	0
ENSG00000042781	USH2A	1	215622891	216423448	-	20633	5	5	7	9	6	8
ENSG00000142973	CYP4B1	1	46757838	46819349	+	3459	0	1	1	0	0	0
ENSG00000021852	C8B	1	56929207	56974383	-	3931	0	1	0	0	0	0
ENSG00000120952	PRAMEF2	1	12857086	12861909	+	1642	0	0	0	1	0	0
ENSG00000272562	H3-3A-DT	1	226045561	226061876	-	1542	13	12	11	8	6	11
ENSG00000227776	AKR1D1P1	1	167519536	167520586	+	936	1	0	0	0	0	0
ENSG00000288905	LSP1P5	1	144716025	144758298	+	1076	14	17	17	18	11	9
ENSG00000229956	ZRANB2-DT	1	71081324	71489903	+	14877	1	2	2	0	2	2
ENSG00000230704	ENSG00000230704	1	169762929	169764648	-	677	0	0	0	0	0	0
ENSG00000283696	ENSG00000283696	1	161399409	161422424	+	997	13	10	26	12	5	15
ENSG00000228625	ENSG00000228625	1	227178333	227183444	+	814	0	0	2	0	0	1
ENSG00000282111	LINC02815	1	229022773	229038274	-	659	0	0	0	0	0	0
ENSG00000235152	ENSG00000235152	1	232160091	232185643	+	818	0	0	0	0	0	1
ENSG00000235163	RPL7AP81	1	220448516	220448853	+	338	0	1	0	0	1	0
ENSG00000236012	HIGD1AP12	1	111380291	111380571	+	281	0	1	0	0	0	0
ENSG00000237343	ENSG00000237343	1	144418113	144419192	-	314	1	1	2	0	2	0
ENSG00000159176	CSRP1	1	201483530	201509456	-	10318	1168	1159	1380	867	1081	962
ENSG00000224276	ARHGEF2-AS1	1	155991390	156001787	+	401	0	0	1	1	0	0
ENSG00000229724	OR2AQ1P	1	158796014	158796213	+	200	0	0	0	0	0	0
ENSG00000202498	SNORD116	1	215630026	215630117	-	92	0	0	0	0	0	0
ENSG00000202259	RNU6-1318P	1	100000637	100000739	-	103	0	0	0	0	0	0
ENSG00000228879	RPL35AP6	1	246755511	246755832	-	322	2	1	0	0	0	1
ENSG00000163431	LMOD1	1	201896456	201946548	-	3927	9	7	9	5	14	5
ENSG00000117318	ID3	1	23557926	23559501	-	1496	77	75	97	73	101	80
ENSG00000130762	ARHGEF16	1	3454665	3481113	+	5324	294	284	295	358	339	297
ENSG00000186301	MST1P2	1	16645622	16650289	+	2291	7	14	18	19	29	19
ENSG00000163435	ELF3	1	202007945	202016009	+	7186	2198	2115	2460	1471	1794	1588
ENSG00000132703	APCS	1	159587826	159588865	+	925	0	0	0	0	0	0
ENSG00000130766	SESN2	1	28259518	28282491	+	3462	365	365	436	313	357	336
ENSG00000155816	FMN2	1	240014348	240475168	+	18429	5	7	5	4	10	4
ENSG00000000938	FGR	1	27612064	27635134	-	3382	2	1	1	0	0	2
ENSG00000287828	ENSG00000287828	1	3313052	3323149	-	728	0	0	0	3	1	3
ENSG00000285409	ENSG00000285409	1	79967733	80051404	-	597	0	0	0	0	0	0
ENSG00000117560	FASLG	1	172659103	172666876	+	1805	1	2	2	3	3	5
ENSG00000224040	HMGN1P4	1	182942115	182942404	-	290	3	2	3	1	5	5
ENSG00000201170	RNU1-132P	1	245133927	245134090	-	164	0	0	0	0	0	0
ENSG00000236266	ENSG00000236266	1	7810242	7827342	-	830	54	73	75	45	63	71
ENSG00000116237	ICMT	1	6221193	6235972	-	4910	995	1045	1213	741	817	744
ENSG00000186790	FOXE3	1	47416285	47418052	+	1768	0	2	1	2	0	0
ENSG00000227312	ENSG00000227312	1	24563627	24563974	+	348	0	0	0	0	0	1
ENSG00000229978	PRAMEF36P	1	13128818	13131615	+	1452	0	0	0	0	0	0
ENSG00000202027	Y_RNA	1	155120490	155120598	+	109	0	0	0	0	0	0
ENSG00000127124	HIVEP3	1	41506365	42035925	-	14625	107	114	132	59	77	52
ENSG00000274764	PRAMEF27	1	13049476	13056575	-	1947	0	0	0	0	0	0
ENSG00000253831	ETV3L	1	157092043	157112412	-	2100	0	3	7	2	5	4
ENSG00000285651	ENSG00000285651	1	151885251	151899333	+	2795	4	2	3	2	3	3
ENSG00000272106	ENSG00000272106	1	1613758	1615795	-	2038	66	62	83	49	56	54
ENSG00000076321	KLHL20	1	173714941	173785513	+	4244	509	583	696	373	424	385
ENSG00000288927	ENSG00000288927	1	12618389	12618987	+	599	124	133	148	95	108	92
ENSG00000163207	IVL	1	152908546	152911886	+	2152	8	4	13	5	6	4
ENSG00000132718	SYT11	1	155859567	155885199	+	5182	114	93	128	212	202	210
ENSG00000184371	CSF1	1	109910242	109929034	+	5238	461	529	593	428	577	496
ENSG00000287839	ENSG00000287839	1	155626755	155637604	-	1261	46	52	66	46	50	49
ENSG00000287831	ENSG00000287831	1	168898633	168902836	+	2518	1	1	1	1	0	0
ENSG00000188739	RBM34	1	235131183	235161232	-	2939	4313	4385	5092	3675	3894	3506
ENSG00000229739	PDC-AS1	1	186423481	186521147	+	6997	16	8	15	2	12	9
ENSG00000286747	ENSG00000286747	1	247105405	247108929	+	864	8	2	2	2	7	0
ENSG00000231814	LINC00210	1	217892900	217920034	+	1584	0	0	0	0	0	0
ENSG00000224051	CPTP	1	1324756	1327471	+	2555	165	151	169	124	135	128
ENSG00000234093	RPS15AP11	1	44780331	44780715	-	385	6	4	4	0	3	4
ENSG00000235185	MICOS10-DT	1	19591802	19596832	-	207	1	3	3	5	1	4
ENSG00000007341	ST7L	1	112523514	112620825	-	8108	312	321	397	281	315	298
ENSG00000237365	CAMTA1-AS3	1	7008376	7014279	-	349	0	0	0	0	0	0
ENSG00000229742	ENSG00000229742	1	224297646	224298600	+	474	1	0	1	0	0	1
ENSG00000226235	LEMD1-AS1	1	205373252	205387440	+	2781	0	0	0	0	0	0
ENSG00000229985	ENSG00000229985	1	27176751	27177277	+	527	0	1	3	1	1	1
ENSG00000207721	MIR186	1	71067631	71067716	-	86	4	3	5	1	3	1
ENSG00000206637	SNORA70H	1	201978461	201978595	+	135	0	0	0	1	0	1
ENSG00000229989	MIR181A1HG	1	198777861	198937471	-	8263	8	9	14	5	15	15
ENSG00000271264	MZT1P1	1	9780822	9781240	+	246	0	0	0	0	1	0
ENSG00000252750	RNU7-70P	1	112634719	112634784	-	66	0	0	0	0	0	0
ENSG00000286754	ENSG00000286754	1	176829128	176831841	-	667	0	0	0	0	0	0
ENSG00000162365	CYP4A22	1	47137435	47149727	+	3842	3	1	3	0	3	0
ENSG00000196369	SRGAP2B	1	144887265	145095526	-	7291	617	635	722	539	582	548
ENSG00000143612	C1orf43	1	154206696	154220590	-	2670	1592	1634	1914	1449	1710	1575
ENSG00000286758	ENSG00000286758	1	88462936	88464079	+	599	1	0	0	0	0	0
ENSG00000174348	PODN	1	53062052	53084770	+	4899	0	2	0	1	0	1
ENSG00000287607	ENSG00000287607	1	144797534	144797632	-	99	0	0	0	0	0	0
ENSG00000183298	RPSAP19	1	101786340	101787219	-	880	22	22	40	9	31	17
ENSG00000163218	PGLYRP4	1	153330120	153348841	-	2273	1	0	0	0	0	0
ENSG00000232917	HSPE1P6	1	203903723	203904013	-	291	1	0	0	0	0	1
ENSG00000252515	RNU6-1171P	1	148739379	148739479	+	101	0	0	0	0	0	0
ENSG00000207729	MIR556	1	162342546	162342640	+	95	0	0	0	0	0	0
ENSG00000288934	ENSG00000288934	1	204411365	204412419	+	1055	91	82	112	92	88	91
ENSG00000143851	PTPN7	1	202147013	202161581	-	5906	5	3	9	8	6	4
ENSG00000116251	RPL22	1	6185020	6209389	-	4665	27258	27382	32369	28241	29347	27852
ENSG00000213171	LINGO4	1	151800264	151805419	-	2644	0	0	0	0	0	0
ENSG00000206640	Y_RNA	1	185257911	185258015	-	105	0	0	0	0	0	0
ENSG00000229992	HMGB3P9	1	92647048	92647630	-	583	4	4	2	4	2	4
ENSG00000204464	TMEM51-AS2	1	15164344	15171317	-	559	2	1	2	0	1	3
ENSG00000225154	TUBAP9	1	47074778	47075979	-	1202	0	0	0	0	2	1
ENSG00000207975	MIR181B1	1	198858873	198858982	-	110	1	0	1	0	0	1
ENSG00000236045	ENSG00000236045	1	15334166	15335464	-	727	0	0	0	1	0	0
ENSG00000228665	RPS27P6	1	109030067	109030319	+	253	1	4	4	0	2	2
ENSG00000225158	HSPE1P24	1	10895761	10895998	+	238	0	0	0	0	0	0
ENSG00000224066	ENSG00000224066	1	32204769	32206814	-	1357	456	435	501	416	455	367
ENSG00000097033	SH3GLB1	1	86704570	86743268	+	6881	1290	1315	1548	1026	1239	1083
ENSG00000143862	ARL8A	1	202133404	202144737	-	1975	475	446	491	614	644	611
ENSG00000273694	U2	1	120571120	120571264	+	145	0	0	0	0	0	0
ENSG00000069812	HES2	1	6412418	6424670	-	5407	2	3	2	1	1	0
ENSG00000264501	RN7SL731P	1	10306465	10306757	+	293	6	12	15	10	13	10
ENSG00000163221	S100A12	1	153373711	153375621	-	485	0	0	0	0	0	0
ENSG00000252765	ENSG00000252765	1	101133153	101133339	+	187	0	0	0	0	0	0
ENSG00000198799	LRIG2	1	113073198	113124997	+	12467	276	275	316	233	244	261
ENSG00000178715	ENSG00000178715	1	15828232	15828669	+	438	4	8	4	5	4	2
ENSG00000273698	MRPL57P1	1	114279011	114279275	-	265	0	0	0	0	0	0
ENSG00000143627	PKLR	1	155289293	155301438	-	3168	7	9	3	6	10	7
ENSG00000163468	CCT3	1	156308968	156367873	-	3864	10030	9850	11862	9642	10871	9567
ENSG00000285677	ENSG00000285677	1	156001953	156033342	+	2366	452	482	549	430	437	449
ENSG00000206887	RNU6-1008P	1	224305380	224305483	+	104	0	0	0	1	0	1
ENSG00000117586	TNFSF4	1	173183731	173207331	-	3963	1	1	0	0	0	0
ENSG00000254706	ENSG00000254706	1	162365407	162383531	+	1171	1	0	4	0	0	1
ENSG00000271036	CLPTM1LP1	1	189035961	189036444	-	484	0	0	0	0	0	0
ENSG00000226003	PPIAP37	1	160848010	160848502	+	493	0	0	0	1	0	0
ENSG00000229757	RPL7AP21	1	168578653	168579439	-	787	3	7	9	6	4	4
ENSG00000230748	PRELID1P7	1	165497724	165498348	+	625	0	0	1	0	0	0
ENSG00000202041	Y_RNA	1	240154651	240154772	-	122	0	0	0	0	0	0
ENSG00000117593	DARS2	1	173824653	173858389	+	7353	800	867	1012	721	796	717
ENSG00000206651	Y_RNA	1	156484098	156484210	-	113	2	1	0	0	0	0
ENSG00000238232	ENSG00000238232	1	219557192	219557701	+	182	0	0	0	0	0	0
ENSG00000116266	STXBP3	1	108746674	108809523	+	5892	1027	1079	1264	896	1035	894
ENSG00000117597	UTP25	1	209827972	209857565	+	10411	2208	2263	2696	2350	2531	2402
ENSG00000117115	PADI2	1	17066761	17119435	-	6000	5	4	6	4	3	5
ENSG00000199890	Y_RNA	1	111446798	111446908	+	111	1	3	8	0	2	3
ENSG00000204479	PRAMEF17	1	13389632	13392629	+	1578	0	0	0	0	0	0
ENSG00000207504	RNU6-1031P	1	67541127	67541233	+	107	0	0	0	0	0	0
ENSG00000225169	BRI3P1	1	100213293	100213670	+	378	0	2	1	1	1	0
ENSG00000162383	SLC1A7	1	53087179	53142604	-	5413	0	1	1	0	0	2
ENSG00000207508	RNU6-1237P	1	40177843	40177949	+	107	0	0	2	0	0	6
ENSG00000143630	HCN3	1	155277463	155289518	+	4241	117	134	141	92	124	113
ENSG00000178965	ERICH3	1	74568117	74673792	-	8827	5	6	6	1	1	2
ENSG00000230987	ENSG00000230987	1	189989570	189993097	-	3528	2	0	1	0	2	0
ENSG00000163479	SSR2	1	156009048	156020951	-	6643	1169	1246	1465	1012	1076	1023
ENSG00000284357	MIR34A	1	9151668	9151777	-	110	9	16	13	16	25	14
ENSG00000284592	ENSG00000284592	1	157204779	157205040	-	262	0	0	0	0	0	0
ENSG00000142789	CELA3A	1	22001657	22012542	+	1226	0	0	0	0	0	0
ENSG00000230759	ENSG00000230759	1	103414879	103425465	+	418	0	0	0	0	0	0
ENSG00000188529	SRSF10	1	23964347	23980331	-	11860	7222	7529	8914	7387	8157	7382
ENSG00000202056	RNA5SP19	1	228555793	228555901	+	109	0	0	0	0	0	0
ENSG00000228437	LINC02474	1	221966341	221984964	+	1366	2	2	2	1	2	1
ENSG00000206659	Y_RNA	1	175022479	175022580	-	102	4	6	2	5	1	1
ENSG00000238236	MTCYBP14	1	235519971	235520685	+	715	0	0	0	0	0	0
ENSG00000226014	ENSG00000226014	1	240549867	240550378	-	204	0	0	0	0	0	0
ENSG00000227102	OR2AS1P	1	248549444	248549762	-	319	0	0	0	0	0	0
ENSG00000189181	OR14I1	1	248681322	248682328	-	1007	0	0	0	0	0	0
ENSG00000185220	PGBD2	1	248906196	248917401	+	3651	493	510	571	366	368	372
ENSG00000285894	ENSG00000285894	1	188013642	188144768	+	1406	0	0	1	0	0	0
ENSG00000234683	ENSG00000234683	1	81596157	81596506	-	350	0	1	0	0	1	0
ENSG00000287197	ENSG00000287197	1	204822664	204829274	-	2491	0	0	0	0	0	0
ENSG00000215930	MIR942	1	117094643	117094728	+	86	4	0	2	2	1	1
ENSG00000225972	MTND1P23	1	629062	629433	+	372	610	773	896	688	846	661
ENSG00000233595	MTND2P29	1	50017092	50017503	+	412	8	2	8	1	8	4
ENSG00000134256	CD101	1	117001750	117036417	+	3904	4	1	1	5	5	9
ENSG00000116830	TTF2	1	117060326	117102362	+	10158	1147	1086	1235	816	937	860
ENSG00000224645	ENSG00000224645	1	151340648	151341966	+	358	35	34	43	41	57	50
ENSG00000222222	RNU2-17P	1	150236967	150237156	+	190	9	13	19	28	24	18
ENSG00000215938	MIR190B	1	154193665	154193743	-	79	0	0	0	0	0	0
ENSG00000237959	RPL36AP10	1	88577880	88578201	+	322	1	1	1	1	1	0
ENSG00000290121	ENSG00000290121	1	144545892	144546786	-	895	1	2	1	0	1	6
ENSG00000081277	PKP1	1	201283452	201330170	+	6211	2	2	3	0	1	1
ENSG00000183888	SRARP	1	16004236	16008807	+	3039	0	0	0	0	0	0
ENSG00000290125	ENSG00000290125	1	199932233	199940045	+	258	0	0	0	0	0	0
ENSG00000291217	LINC01347	1	243056307	243101744	-	3841	87	64	83	28	44	40
ENSG00000173846	PLK3	1	44800377	44805600	+	3327	399	426	517	378	449	383
ENSG00000243155	ENSG00000243155	1	180944042	180976482	-	2424	70	75	100	72	77	75
ENSG00000289380	ENSG00000289380	1	13757778	13758465	+	688	2	5	8	4	3	6
ENSG00000211581	MIR765	1	156936131	156936244	-	114	2	1	2	3	3	1
ENSG00000289141	ENSG00000289141	1	161389547	161389965	-	419	6	5	6	6	2	5
ENSG00000234694	CDC20-DT	1	43354684	43358676	-	679	19	17	16	19	15	14
ENSG00000235782	ENSG00000235782	1	70947379	70951493	+	749	0	0	0	0	0	0
ENSG00000169598	DFFB	1	3857267	3885429	+	3870	85	91	90	89	103	106
ENSG00000179397	CATSPERE	1	244454377	244641177	+	4431	14	8	8	7	5	8
ENSG00000232036	ENSG00000232036	1	184566511	184567835	+	1325	0	0	0	0	0	0
ENSG00000289377	ENSG00000289377	1	234771523	234772797	-	1277	1	0	1	0	0	0
ENSG00000225505	ENSG00000225505	1	92732000	92733257	+	797	2	0	0	0	1	1
ENSG00000235308	ENSG00000235308	1	88923370	88923844	+	475	0	1	0	0	0	0
ENSG00000281664	LINC00538	1	213924749	213926654	-	1906	0	0	0	0	0	0
ENSG00000173614	NMNAT1	1	9943428	9985501	+	4610	332	341	428	259	303	273
ENSG00000162723	SLAMF9	1	159951492	159954184	-	1139	0	1	0	0	0	0
ENSG00000283844	MIR214	1	172138798	172138907	-	110	0	0	0	0	0	0
ENSG00000162727	OR2M5	1	248145148	248146086	+	939	0	0	0	0	0	0
ENSG00000219073	CELA3B	1	21977022	21998642	+	1540	0	0	0	0	0	0
ENSG00000236863	RPL23AP23	1	235295865	235296335	+	471	1	1	3	0	1	2
ENSG00000276081	MIR7156	1	77060143	77060202	+	60	0	0	0	0	0	0
ENSG00000243173	RN7SL861P	1	162777730	162778014	+	285	0	0	0	0	0	0
ENSG00000225990	SNRPEP7	1	27211265	27211484	+	220	1	1	0	0	0	0
ENSG00000222240	RN7SKP156	1	188155839	188156180	-	342	0	0	1	0	0	0
ENSG00000223575	RBMX2P3	1	119084998	119085954	-	957	2	6	10	6	3	5
ENSG00000237973	MTCO1P12	1	631074	632616	+	1543	15353	18214	24202	11561	15830	9379
ENSG00000225755	ENSG00000225755	1	163237214	163239197	+	1133	0	0	0	0	0	0
ENSG00000215952	MIR921	1	166154743	166154798	-	56	0	0	0	0	0	0
ENSG00000227935	ENSG00000227935	1	57386576	57387450	+	708	0	0	0	0	0	0
ENSG00000171680	PLEKHG5	1	6467122	6520074	-	6935	466	511	572	557	624	556
ENSG00000236646	LAMTOR5P1	1	62038842	62039111	+	270	0	0	0	0	0	2
ENSG00000236407	HMGB1P18	1	80283352	80283970	+	619	1	0	0	2	2	1
ENSG00000201558	RNVU1-6	1	146052081	146052244	-	164	1	0	2	1	0	1
ENSG00000222009	BTBD19	1	44808523	44814099	+	3479	232	199	240	220	234	249
ENSG00000215717	TMEM167B	1	109090764	109096934	+	3613	373	339	404	277	331	279
ENSG00000284700	ENSG00000284700	1	50423609	50425316	+	1067	0	0	0	0	0	0
ENSG00000196734	LCE1B	1	152811971	152813108	+	1138	0	1	0	0	0	0
ENSG00000270780	RPL13AP10	1	114001433	114002235	-	565	0	0	0	0	0	0
ENSG00000162734	PEA15	1	160205380	160214035	+	2763	8825	9045	10427	8231	9631	8606
ENSG00000270549	ENSG00000270549	1	62530636	62530873	+	238	0	0	1	0	0	0
ENSG00000162738	VANGL2	1	160400564	160428670	+	5354	1	4	3	1	4	2
ENSG00000284708	ENSG00000284708	1	11623558	11643416	+	2094	1	0	0	1	0	1
ENSG00000280587	LINC01348	1	235064927	235074220	-	3812	4	3	10	3	3	3
ENSG00000203730	TEDDM1	1	182398117	182400667	-	2551	1	3	2	4	6	1
ENSG00000226843	ENSG00000226843	1	208255290	208255376	-	87	0	0	0	0	0	0
ENSG00000236889	ENSG00000236889	1	206175060	206177246	-	271	1	1	0	1	2	0
ENSG00000179172	HNRNPCL1	1	12847377	12848720	-	1134	6	7	7	8	8	4
ENSG00000116852	KIF21B	1	200969390	201023700	-	12164	782	826	979	622	734	640
ENSG00000225762	LINC01389	1	47380928	47408477	-	483	2	0	2	1	1	2
ENSG00000213540	TXN2P1	1	84085741	84086233	+	493	0	1	1	0	0	0
ENSG00000234473	ZNF101P2	1	192993449	192994677	-	1229	0	1	3	1	1	2
ENSG00000215720	MFFP1	1	15191828	15192845	-	710	0	0	0	0	1	0
ENSG00000116863	ADPRS	1	36088892	36093932	+	1651	798	835	884	688	794	698
ENSG00000237980	LINC02773	1	212653305	212665434	-	1388	1	1	0	2	0	1
ENSG00000159339	PADI4	1	17308195	17364004	+	2971	0	0	0	0	2	0
ENSG00000007968	E2F2	1	23506438	23531233	-	5462	46	62	52	39	53	31
ENSG00000237749	RPS27P9	1	37556247	37556499	+	253	8	8	15	11	13	9
ENSG00000183431	SF3A3	1	37956975	37990075	-	3894	9106	9111	10822	7482	8447	7194
ENSG00000224678	GAPDHP46	1	92114803	92115796	-	994	1	1	5	0	0	1
ENSG00000291242	ENSG00000291242	1	146472566	146641639	+	3988	9	14	11	5	10	6
ENSG00000291246	ENSG00000291246	1	48164710	48182428	-	749	0	0	0	0	0	0
ENSG00000271644	ENSG00000271644	1	144965025	144965135	+	111	4	0	1	2	0	2
ENSG00000272971	ENSG00000272971	1	156614742	156615288	-	547	0	0	0	0	0	0
ENSG00000162745	OLFML2B	1	161983192	162023869	-	3430	272	318	308	146	182	133
ENSG00000158008	EXTL1	1	26019884	26036464	+	4542	4	7	5	6	9	4
ENSG00000198929	NOS1AP	1	162069691	162367221	+	7854	1	0	4	2	2	0
ENSG00000250719	P3R3URF	1	46175486	46176488	-	405	0	0	0	1	0	0
ENSG00000284719	ENSG00000284719	1	39799419	39809182	+	2616	36	35	31	19	23	18
ENSG00000237991	RPL35P1	1	236981339	236981708	+	370	32	46	53	35	35	32
ENSG00000278287	ENSG00000278287	1	63549133	63549216	-	84	1	1	1	1	0	1
ENSG00000233396	LINC01719	1	146052566	146061952	+	4618	21	15	20	11	10	10
ENSG00000203995	ZYG11A	1	52842511	52894998	+	4694	277	249	336	229	253	201
ENSG00000224685	RPL36AP12	1	100651947	100652267	+	321	1	0	0	0	0	0
ENSG00000116874	WARS2	1	119031216	119140648	-	3830	235	205	243	173	203	172
ENSG00000224203	RPS23P10	1	161536571	161538158	-	486	0	0	1	0	1	0
ENSG00000277199	LINC01632	1	144627192	144642372	-	939	1	0	0	0	1	1
ENSG00000271890	OR10AE1P	1	159581620	159582648	-	1029	0	0	0	0	0	0
ENSG00000272982	ENSG00000272982	1	111181374	111181491	-	118	0	0	0	1	2	2
ENSG00000213559	HNRNPA1P64	1	80451083	80452004	-	922	1	1	2	0	0	0
ENSG00000237756	ENSG00000237756	1	163259850	163260659	+	469	1	1	0	0	0	0
ENSG00000159346	ADIPOR1	1	202940826	202958572	-	3113	1435	1400	1673	3531	4107	3694
ENSG00000291014	CLCA3P	1	86634273	86655376	+	3437	5	0	1	2	2	1
ENSG00000162517	PEF1	1	31629866	31644876	-	2223	309	325	406	273	320	274
ENSG00000284726	ENSG00000284726	1	23297797	23302866	+	604	6	3	3	9	4	5
ENSG00000196517	SLC6A9	1	43991500	44031360	-	5249	37	47	45	34	47	37
ENSG00000274927	KMT2CP3	1	143461221	143498767	-	1232	0	0	0	0	0	0
ENSG00000285818	ENSG00000285818	1	152079557	152080903	-	1347	1	0	0	0	0	0
ENSG00000227953	LINC01341	1	246775880	246792280	+	4770	55	57	63	49	51	51
ENSG00000252906	SCARNA3	1	175968398	175968540	-	143	0	0	1	0	0	0
ENSG00000288093	ENSG00000288093	1	161399998	161401868	+	1871	35	38	40	47	45	43
ENSG00000159592	GPBP1L1	1	45627304	45688113	-	7433	1995	2089	2314	1603	1712	1552
ENSG00000158022	TRIM63	1	26051301	26068436	-	2576	0	2	0	1	0	1
ENSG00000227960	ENSG00000227960	1	81505099	81506296	+	343	0	0	0	0	0	0
ENSG00000237763	AMY1A	1	103655760	103664549	+	2035	1	3	2	2	5	3
ENSG00000237520	LINC02971	1	234957231	234960022	+	702	3	5	3	2	4	3
ENSG00000159596	TMEM69	1	45688181	45694436	+	1465	163	193	261	187	201	152
ENSG00000200495	RNU6-1205P	1	248912690	248912795	-	106	0	0	0	0	0	0
ENSG00000235105	ENSG00000235105	1	48435967	48437223	+	1257	6	4	6	5	6	1
ENSG00000226876	SMYD3-AS1	1	246108626	246113804	+	940	1	2	0	3	0	0
ENSG00000236675	MTX1P1	1	155230975	155234325	+	838	176	172	230	192	212	177
ENSG00000236679	RPL23AP24	1	347982	348366	-	385	0	0	3	2	4	3
ENSG00000229901	FOXO6-AS1	1	41375004	41375669	-	394	1	1	0	1	0	2
ENSG00000204859	ZBTB48	1	6579994	6589280	+	4510	412	404	458	345	391	345
ENSG00000235101	SETP9	1	160670148	160670979	+	832	5	12	12	2	6	4
ENSG00000259788	UAP1-DT	1	162560227	162561308	-	1082	4	2	5	0	2	0
ENSG00000162763	LRRC52	1	165544000	165563957	+	1372	0	0	0	0	0	0
ENSG00000116885	OSCP1	1	36415827	36450443	-	2788	60	83	92	43	62	47
ENSG00000284733	OR4F29	1	450740	451678	-	939	0	0	0	0	0	0
ENSG00000225545	ENSG00000225545	1	170587249	170588236	-	130	0	0	0	0	0	0
ENSG00000270339	PPIAL4H	1	146344006	146344765	-	760	0	0	0	0	0	0
ENSG00000251825	RN7SKP19	1	73191604	73191855	-	252	0	0	0	0	0	0
ENSG00000162520	SYNC	1	32679906	32703596	-	3722	839	794	941	753	858	842
ENSG00000229905	ENSG00000229905	1	760911	761989	+	456	0	0	0	0	1	0
ENSG00000271427	ENSG00000271427	1	117364899	117365473	-	575	1	4	1	1	2	2
ENSG00000198700	IPO9	1	201829149	201876373	+	11904	4627	4827	5645	4355	4943	4592
ENSG00000170382	LRRN2	1	204617170	204685738	-	5686	0	0	1	0	0	1
ENSG00000272750	ENSG00000272750	1	222658867	222661512	-	2646	536	634	676	488	516	484
ENSG00000065600	PACC1	1	212363928	212414886	-	2917	87	101	132	151	172	147
ENSG00000289192	ENSG00000289192	1	101964793	101967614	-	2822	0	0	1	0	1	0
ENSG00000268020	OR4G4P	1	52473	53312	+	840	0	1	1	0	1	2
ENSG00000157184	CPT2	1	53196792	53213846	+	10089	229	269	321	270	291	247
ENSG00000226640	ENSG00000226640	1	193678894	193727035	+	401	0	0	0	0	0	0
ENSG00000234020	CHIAP3	1	111353275	111367409	-	1133	0	0	0	0	1	0
ENSG00000235112	HSPE1P27	1	21161475	21162081	+	296	0	0	0	0	0	0
ENSG00000244066	RN7SL148P	1	244103932	244104210	+	279	0	0	0	0	0	0
ENSG00000226883	ENSG00000226883	1	59754747	59789182	-	767	0	0	0	0	0	0
ENSG00000201355	RNA5S14	1	228639337	228639455	-	119	0	0	0	0	0	0
ENSG00000236200	KDM4A-AS1	1	43685123	43708138	-	4302	263	269	337	248	247	263
ENSG00000224468	LAMC1-AS1	1	183138402	183141282	-	479	6	9	6	4	7	8
ENSG00000225556	C2CD4D	1	151837818	151840557	-	2015	140	141	188	91	106	114
ENSG00000206803	RNU6-968P	1	235915415	235915521	+	107	0	2	3	1	1	3
ENSG00000225313	ENSG00000225313	1	33307348	33349245	+	4015	454	448	477	367	371	344
ENSG00000270342	ENSG00000270342	1	106544342	106544744	-	403	0	0	0	0	0	0
ENSG00000184313	MROH7	1	54641754	54710262	+	9088	7	2	3	2	3	1
ENSG00000270585	SNX2P1	1	220207618	220208282	+	665	0	1	3	0	0	1
ENSG00000282564	ENSG00000282564	1	230426491	230641806	+	2968	3	0	1	0	3	1
ENSG00000284744	ENSG00000284744	1	6767954	6770038	+	987	0	0	0	0	0	0
ENSG00000273610	RN7SL386P	1	21987481	21987777	+	297	0	0	0	0	0	0
ENSG00000163866	SMIM12	1	34712737	34859749	-	10337	871	862	959	811	805	803
ENSG00000198715	GLMP	1	156290089	156295679	-	3471	416	446	478	322	372	336
ENSG00000196539	OR2T3	1	248473351	248474307	+	957	0	0	0	0	0	0
ENSG00000284748	ENSG00000284748	1	37596126	37607336	+	1326	0	0	0	2	0	0
ENSG00000263811	MIR3675	1	16858949	16859021	-	73	0	0	0	0	0	0
ENSG00000252920	ENSG00000252920	1	153012482	153012614	-	133	0	0	0	1	0	0
ENSG00000283899	MIR761	1	51836344	51836402	-	59	17	6	14	12	21	15
ENSG00000142937	RPS8	1	44775251	44778779	+	2781	7190	7392	9002	8227	9491	8311
ENSG00000270103	ENSG00000270103	1	28648600	28648730	+	131	4	9	8	7	4	6
ENSG00000284740	ENSG00000284740	1	1503582	1509351	+	227	1	2	3	4	2	0
ENSG00000157191	NECAP2	1	16440721	16460077	+	5510	788	858	947	751	840	735
ENSG00000198711	SSBP3-AS1	1	54236440	54239063	+	2624	10	14	16	9	10	12
ENSG00000274702	ENSG00000274702	1	187632166	187632439	+	274	0	0	0	0	0	0
ENSG00000169174	PCSK9	1	55039447	55064852	+	5711	150	166	198	77	81	72
ENSG00000266094	RASSF5	1	206507531	206589267	+	6975	82	94	101	94	110	79
ENSG00000278073	MIR6726	1	1296110	1296170	-	61	0	0	1	0	1	2
ENSG00000237781	ADAMTSL4-AS2	1	150548562	150557724	-	665	7	6	7	7	7	7
ENSG00000203781	S100A7P1	1	153427020	153428401	-	275	0	0	0	0	0	0
ENSG00000174514	MFSD4A	1	205568885	205600462	+	5790	32	27	33	32	41	25
ENSG00000279169	PRAMEF13	1	13196188	13201409	-	2442	0	0	0	0	0	0
ENSG00000203785	SPRR2E	1	153093135	153106184	-	735	0	0	0	0	0	0
ENSG00000271680	ENSG00000271680	1	206905928	206906393	+	466	4	5	6	9	8	10
ENSG00000116668	SWT1	1	185157080	185291007	+	4068	57	55	78	58	50	44
ENSG00000212257	RNU6-1176P	1	65022968	65023074	-	107	0	0	0	0	0	0
ENSG00000171492	LRRC8D	1	89821014	89933160	+	4852	501	505	573	321	359	328
ENSG00000227747	ENSG00000227747	1	198949016	198949805	+	790	0	0	1	0	0	0
ENSG00000162542	TMCO4	1	19682240	19799945	-	4027	104	104	138	61	94	89
ENSG00000198965	OR10R2	1	158472220	158480936	+	1159	1	1	1	0	0	0
ENSG00000261642	ENSG00000261642	1	191151510	191154634	+	3125	0	0	0	0	0	0
ENSG00000163877	SNIP1	1	37534449	37554248	-	5718	2092	2080	2498	1640	1850	1622
ENSG00000010932	FMO1	1	171248471	171285977	+	3602	3	0	1	0	7	1
ENSG00000285847	ENSG00000285847	1	184607599	184672166	-	7564	0	0	0	0	3	0
ENSG00000203307	FAM78B-AS1	1	166081183	166087483	+	594	0	0	0	0	0	0
ENSG00000275801	ENSG00000275801	1	160775954	160776608	-	523	0	0	0	0	0	0
ENSG00000160803	UBQLN4	1	156035299	156053798	-	3884	1578	1648	1801	1275	1406	1323
ENSG00000270110	ENSG00000270110	1	228295549	228303002	-	1130	1	2	1	1	1	1
ENSG00000285604	ENSG00000285604	1	12088441	12092264	-	1196	0	0	1	0	2	0
ENSG00000228040	ENSG00000228040	1	112890767	112890922	-	156	27	24	35	16	30	9
ENSG00000180409	OR10AA1P	1	158808399	158809335	-	937	0	0	0	0	0	0
ENSG00000238084	ENSG00000238084	1	25398721	25399198	+	478	2	3	1	0	1	1
ENSG00000228044	ENSG00000228044	1	234646289	234683176	+	2441	0	1	1	1	0	0
ENSG00000118298	CA14	1	150257251	150265078	+	3296	48	48	38	41	53	51
ENSG00000207356	Y_RNA	1	39944890	39944998	-	109	0	1	0	0	0	0
ENSG00000228289	ENSG00000228289	1	163769339	163769691	-	353	0	0	0	0	0	0
ENSG00000277670	ENSG00000277670	1	80124004	80124361	+	263	0	0	0	0	0	0
ENSG00000197084	LCE1C	1	152804832	152806651	-	718	0	0	0	0	0	0
ENSG00000177000	MTHFR	1	11785723	11806103	-	11513	399	434	448	329	381	325
ENSG00000232542	DPYD-IT1	1	97394154	97420141	-	401	0	0	0	0	0	0
ENSG00000276584	MIR6737	1	153962351	153962420	-	70	1	1	1	1	1	1
ENSG00000241014	GPR199P	1	34975699	34978706	-	1887	136	130	151	156	140	147
ENSG00000187048	CYP4A11	1	46929177	46941464	-	3887	1	0	0	0	0	1
ENSG00000143006	DMRTB1	1	53459399	53467488	+	2440	1	0	0	0	0	0
ENSG00000277678	RNU1-153P	1	145169519	145169664	+	146	0	0	0	0	0	1
ENSG00000286383	ENSG00000286383	1	203996532	204008357	+	1412	0	0	0	0	0	0
ENSG00000233877	ENSG00000233877	1	64941979	64942365	+	387	0	0	1	0	0	0
ENSG00000231219	PRAMEF32P	1	13273539	13275627	-	1068	0	0	0	0	0	0
ENSG00000286142	ENSG00000286142	1	236123667	236130415	+	1140	0	0	0	0	0	0
ENSG00000232309	ENSG00000232309	1	182127297	182128665	-	1019	0	0	0	0	0	0
ENSG00000224927	NDUFA5P10	1	109810642	109810998	-	357	0	0	0	0	0	0
ENSG00000163873	GRIK3	1	36795527	37034129	-	10497	2	0	1	2	0	1
ENSG00000160818	GPATCH4	1	156594301	156601470	-	4622	10634	10543	12892	8330	8184	7581
ENSG00000154380	ENAH	1	225486765	225652699	-	15205	4981	5519	6051	7439	8176	7037
ENSG00000252151	RNU6-1265P	1	14124233	14124335	-	103	0	0	0	0	0	0
ENSG00000264371	MIR4425	1	25023503	25023586	+	84	0	0	0	0	0	0
ENSG00000242352	FAM91A3P	1	143766540	143769083	+	2544	2	0	1	3	1	0
ENSG00000288574	ENSG00000288574	1	181808927	181812495	-	2039	0	0	0	0	0	0
ENSG00000143013	LMO4	1	87328880	87345408	+	5421	441	498	601	416	469	437
ENSG00000252396	RN7SKP195	1	237120807	237121109	+	303	0	0	0	0	0	0
ENSG00000143499	SMYD2	1	214281102	214337131	+	4889	1092	1187	1396	841	1062	904
ENSG00000274178	PRAMEF28P	1	13029339	13032130	+	1450	0	0	0	0	0	0
ENSG00000232557	ENSG00000232557	1	23907111	23907885	+	210	0	0	0	0	0	0
ENSG00000277689	ENSG00000277689	1	63549374	63549463	-	90	0	0	1	0	0	0
ENSG00000233406	ENSG00000233406	1	51250603	51251472	-	870	2	3	9	2	2	3
ENSG00000158748	HTR6	1	19664875	19680966	+	3800	1	2	1	1	1	0
ENSG00000011007	ELOA	1	23743448	23762023	+	5348	4698	4527	5487	3180	3278	3109
ENSG00000235827	TUBB8P9	1	227506182	227508292	+	1276	0	2	13	5	4	1
ENSG00000273088	ENSG00000273088	1	155169409	155187272	-	753	140	147	208	133	144	148
ENSG00000181754	AMIGO1	1	109504178	109509738	-	5141	5	3	3	5	6	3
ENSG00000277681	MIR6739	1	201863373	201863447	+	75	14	15	14	3	9	13
ENSG00000132128	LRRC41	1	46261196	46303263	-	8614	1277	1229	1329	969	1122	1060
ENSG00000223603	CRPP1	1	159704983	159705607	-	625	0	0	0	0	0	0
ENSG00000143258	USP21	1	161159450	161165723	+	3764	408	429	501	348	381	357
ENSG00000233647	NENFP1	1	46665910	46666375	-	466	0	1	0	0	0	1
ENSG00000229393	ENSG00000229393	1	2493437	2494479	-	514	0	0	0	0	0	0
ENSG00000200972	RNU5A-8P	1	210374154	210374267	-	114	0	0	0	0	0	0
ENSG00000252162	RNU6-830P	1	55398514	55398620	+	107	0	0	0	0	0	0
ENSG00000175087	PDIK1L	1	26111165	26125555	+	4560	56	76	76	41	60	52
ENSG00000234981	RPL7AP20	1	206528915	206529706	+	792	8	9	8	7	3	1
ENSG00000264145	ENSG00000264145	1	143449571	143450245	-	675	0	0	0	0	0	0
ENSG00000169885	CALML6	1	1915108	1917296	+	2040	6	1	5	7	4	3
ENSG00000010165	METTL13	1	171781660	171814023	+	3831	957	955	1159	898	989	864
ENSG00000169403	PTAFR	1	28147166	28193936	-	4208	0	0	4	3	6	3
ENSG00000143028	SYPL2	1	109466546	109482134	+	4042	6	4	1	7	8	5
ENSG00000231237	OR6K1P	1	158694539	158695509	-	971	0	0	0	0	0	0
ENSG00000278549	MIR6736	1	145850587	145850645	-	59	0	0	0	0	0	0
ENSG00000286398	ENSG00000286398	1	221549362	221554314	+	342	0	0	0	0	0	0
ENSG00000171729	TMEM51	1	15152532	15220393	+	2238	175	202	217	184	203	160
ENSG00000271917	ENSG00000271917	1	164828436	164829952	+	1517	0	0	0	0	0	0
ENSG00000207144	RNU6-1297P	1	155419397	155419500	+	104	0	0	0	0	0	0
ENSG00000229167	ENSG00000229167	1	31571585	31577898	-	813	21	26	21	37	48	32
ENSG00000207389	RNU1-4	1	16740516	16740679	+	164	0	1	0	0	1	0
ENSG00000240194	CYMP	1	110480752	110491272	+	1263	0	0	0	0	0	0
ENSG00000277462	ZNF670	1	247034637	247078811	-	4197	42	49	56	74	79	80
ENSG00000253022	RNU6-731P	1	6540854	6540964	+	111	0	1	0	0	0	0
ENSG00000011021	CLCN6	1	11806096	11848079	+	8173	378	384	448	262	253	268
ENSG00000279401	ENSG00000279401	1	185518651	185520986	+	2336	0	0	0	0	0	0
ENSG00000234996	ACTG1P25	1	202861754	202874326	+	2321	13	11	13	17	10	10
ENSG00000201602	Y_RNA	1	248594925	248595033	-	109	0	0	0	0	0	0
ENSG00000169418	NPR1	1	153678688	153693992	+	4952	7	19	23	15	17	11
ENSG00000234518	PTGES3P1	1	89104285	89104767	-	483	59	51	88	51	55	39
ENSG00000182866	LCK	1	32251244	32286143	+	3332	31	35	42	57	58	50
ENSG00000228084	ENSG00000228084	1	99968382	99969957	-	1576	8	6	10	15	14	6
ENSG00000187080	OR2AK2	1	247965233	247966386	+	1154	0	0	0	0	1	0
ENSG00000055070	SZRD1	1	16352575	16398145	+	4742	3311	3274	3802	2133	2583	2131
ENSG00000266580	MIR4254	1	31758660	31758735	-	76	0	0	2	0	0	0
ENSG00000289452	ENSG00000289452	1	26620707	26620910	-	204	1	1	0	5	3	3
ENSG00000231251	ENSG00000231251	1	30226523	30226615	+	93	0	0	0	0	0	0
ENSG00000233431	LINC02596	1	21586472	21591187	+	821	0	0	1	0	0	0
ENSG00000158773	USF1	1	161039251	161045977	-	2336	1686	1530	1842	1558	1675	1657
ENSG00000232586	KIAA1614-AS1	1	180949699	180954887	-	1440	19	11	14	7	11	3
ENSG00000289697	ENSG00000289697	1	196651852	196795393	+	6661	60	74	86	57	44	48
ENSG00000123685	BATF3	1	212686417	212699840	-	2569	592	594	634	726	843	711
ENSG00000236942	ENSG00000236942	1	205625483	205626153	+	353	6	4	6	5	6	4
ENSG00000079277	MKNK1	1	46557407	46616843	-	8071	898	916	1023	713	876	777
ENSG00000123689	G0S2	1	209675412	209676390	+	876	2882	3139	3749	3591	4122	3604
ENSG00000232100	LINC01653	1	218043505	218059140	+	1728	0	0	0	0	0	0
ENSG00000182873	PRKCZ-AS1	1	2181794	2184389	-	1734	36	38	37	26	35	35
ENSG00000259818	CZIB-DT	1	53220663	53224253	+	3591	6	4	8	5	8	8
ENSG00000171502	COL24A1	1	85729233	86156943	-	9568	0	3	3	5	4	3
ENSG00000290684	OR2W5P	1	247488093	247492415	+	1647	0	0	1	0	0	0
ENSG00000232341	RPL4P2	1	166747379	166748660	+	1282	12	23	33	16	15	2
ENSG00000183726	TMEM50A	1	25338317	25360967	+	3010	1175	1186	1342	1304	1480	1349
ENSG00000260805	ENSG00000260805	1	212557802	212559731	-	1930	14	10	13	16	9	10
ENSG00000084628	NKAIN1	1	31179745	31239887	-	3320	4	4	2	1	3	2
ENSG00000287283	ENSG00000287283	1	69706950	69710274	-	2154	0	0	0	0	0	0
ENSG00000189030	VHLL	1	156298624	156299307	-	684	1	0	0	0	2	1
ENSG00000143294	PRCC	1	156750610	156800812	+	4071	875	873	1003	932	1017	873
ENSG00000242396	ENSG00000242396	1	54886812	54974458	+	1449	1001	1134	1193	569	748	635
ENSG00000223643	ENSG00000223643	1	16851257	16853129	-	837	0	0	0	0	0	0
ENSG00000201620	RNA5SP51	1	85883680	85883798	-	119	0	0	0	0	0	0
ENSG00000157216	SSBP3	1	54225432	54413479	-	6930	147	177	198	106	145	102
ENSG00000116922	C1orf109	1	37681570	37692223	-	4443	740	727	844	1060	1077	1037
ENSG00000287046	ENSG00000287046	1	209107503	209114419	+	1739	1	0	0	0	0	0
ENSG00000236957	ENSG00000236957	1	157925065	157929862	+	894	0	0	0	0	0	0
ENSG00000069248	NUP133	1	229440259	229508341	-	6081	1050	1001	1172	836	885	805
ENSG00000203804	ADAMTSL4-AS1	1	150560202	150562115	-	1914	39	41	60	35	59	30
ENSG00000231029	ENSG00000231029	1	167591392	167591846	+	455	1	4	1	0	2	0
ENSG00000281741	ENSG00000281741	1	120913151	120914238	-	1088	4	2	5	6	7	3
ENSG00000271701	ENSG00000271701	1	248601416	248601869	+	454	0	0	0	0	0	0
ENSG00000171517	LPAR3	1	84811602	84893206	-	3536	8	16	12	6	6	9
ENSG00000270615	SGO1P1	1	69606855	69608301	-	1447	0	0	0	0	0	0
ENSG00000279430	ENSG00000279430	1	159910094	159910554	-	461	1	2	1	1	1	3
ENSG00000154198	CYP4Z2P	1	46843178	46900434	-	1512	0	0	0	0	0	0
ENSG00000234784	ENSG00000234784	1	64918443	64918683	+	241	0	0	1	0	0	0
ENSG00000224985	ENSG00000224985	1	161153760	161159349	-	379	138	148	174	145	175	136
ENSG00000259832	CYP4A26P	1	46967679	46967874	-	196	0	0	0	0	0	0
ENSG00000226920	ENSG00000226920	1	229440284	229441020	-	478	19	31	19	19	19	21
ENSG00000236723	ENSG00000236723	1	53209783	53213775	-	1227	61	68	108	78	85	79
ENSG00000203811	H3C14	1	149840687	149841208	-	522	9	8	14	5	6	5
ENSG00000233216	ENSG00000233216	1	58228682	58229003	-	322	0	0	0	0	0	0
ENSG00000060688	SNRNP40	1	31259568	31296788	-	3887	1388	1453	1664	1079	1192	1130
ENSG00000280425	ENSG00000280425	1	54137746	54142980	+	4969	1	0	0	0	3	1
ENSG00000283936	MIR3658	1	165907921	165907976	+	56	6	8	12	9	13	9
ENSG00000163909	HEYL	1	39623435	39639643	-	4077	5	5	7	3	5	4
ENSG00000162819	BROX	1	222712553	222735187	+	4980	1220	1327	1559	1080	1241	1121
ENSG00000123473	STIL	1	47250139	47314892	-	7821	633	799	866	975	1116	996
ENSG00000287064	ENSG00000287064	1	154671593	154678345	+	1224	1	0	2	0	0	0
ENSG00000169213	RAB3B	1	51907956	51990700	-	12780	931	979	1190	1646	1846	1598
ENSG00000224751	SHMT1P1	1	43850300	43851611	-	1312	0	1	0	0	0	1
ENSG00000243267	RN7SL614P	1	10616836	10617115	+	280	0	1	0	1	0	0
ENSG00000143079	CTTNBP2NL	1	112396214	112463456	+	7371	966	1022	1192	1069	1135	1009
ENSG00000278596	MIR6077	1	148388282	148388363	+	82	0	0	0	0	0	0
ENSG00000269887	ENSG00000269887	1	164680085	164680799	+	715	0	0	0	0	0	1
ENSG00000201405	Y_RNA	1	23370254	23370346	+	93	5	6	7	6	11	7
ENSG00000213625	LEPROT	1	65420587	65436007	+	5237	239	278	311	366	429	410
ENSG00000236975	LINC02814	1	229087114	229205428	-	3937	0	0	0	0	0	0
ENSG00000235407	CYMP-AS1	1	110487680	110490258	-	2351	0	0	0	0	1	0
ENSG00000116703	PDC	1	186443566	186461114	-	1331	0	0	0	0	0	0
ENSG00000271723	MROH7-TTC4	1	54641786	54742231	+	7090	792	832	999	691	772	772
ENSG00000215805	ENSG00000215805	1	239972787	239974245	+	1459	1	0	0	0	0	0
ENSG00000126070	AGO3	1	35930718	36056239	+	21153	403	432	556	444	479	464
ENSG00000204480	PRAMEF19	1	13368431	13371947	-	2123	0	0	0	0	0	1
ENSG00000238482	RNU6-1208P	1	24777873	24777979	-	107	0	0	0	0	0	0
ENSG00000236065	ENSG00000236065	1	32987075	33032469	+	1680	9	4	6	10	9	7
ENSG00000207750	MIR553	1	100281241	100281308	+	68	8	0	1	3	5	4
ENSG00000225172	ENSG00000225172	1	198973379	198985506	+	1882	2	0	0	0	0	0
ENSG00000207513	RNU1-3	1	16666785	16666948	-	164	5	7	4	3	4	5
ENSG00000162390	ACOT11	1	54542257	54639192	+	9770	10	11	14	2	5	7
ENSG00000238249	HMGN2P17	1	8893409	8894151	+	743	1	2	1	2	6	1
ENSG00000197241	SLC2A7	1	9002973	9026423	-	1944	0	0	1	0	0	0
ENSG00000228687	ENSG00000228687	1	192796533	192797205	+	378	0	0	1	0	0	1
ENSG00000226029	LINC01772	1	16460948	16468481	+	3245	38	47	53	61	65	51
ENSG00000197245	FAM110D	1	26159079	26163962	+	2799	6	6	4	2	5	3
ENSG00000240563	L1TD1	1	62194849	62212328	+	3831	0	1	0	1	0	1
ENSG00000263676	MIR4632	1	12191713	12191773	+	61	0	0	0	0	0	0
ENSG00000162398	LEXM	1	54806063	54842252	+	1777	0	1	0	0	1	0
ENSG00000199666	SNORD3G	1	90657750	90657964	+	215	0	0	0	0	0	0
ENSG00000230523	LINC01756	1	29329620	29350114	-	2148	0	0	0	0	0	0
ENSG00000204006	C1orf185	1	51102221	51147849	+	1114	0	0	0	0	0	0
ENSG00000286548	ENSG00000286548	1	89427533	89525413	-	6245	1	0	2	0	0	0
ENSG00000177888	ZBTB41	1	197153682	197201293	-	8679	713	736	893	769	845	827
ENSG00000230768	LINC01676	1	105587575	105618957	-	3120	0	0	0	0	0	0
ENSG00000231613	ENSG00000231613	1	89788914	89790492	+	509	0	0	0	0	0	0
ENSG00000143641	GALNT2	1	230057990	230282120	+	7712	1689	1787	1843	1071	1437	1230
ENSG00000254726	MEX3A	1	156072013	156082465	-	6591	2283	2303	2735	1793	2150	1965
ENSG00000271291	ENSG00000271291	1	145269604	145269890	-	287	0	0	0	0	0	0
ENSG00000153207	AHCTF1	1	246839098	246931948	-	9579	7616	7907	9174	6945	7649	6978
ENSG00000224093	BCAR3-AS1	1	93591966	93610605	+	4850	50	63	76	36	43	44
ENSG00000229780	UBE2Q1-AS1	1	154553609	154555017	+	432	1515	1472	1620	1417	1607	1354
ENSG00000225183	COX7BP3	1	54089856	54090093	+	238	1	0	0	0	0	0
ENSG00000228453	RPS15AP9	1	117138229	117138609	+	381	0	0	0	0	0	0
ENSG00000238256	MTND5P20	1	113576757	113576899	-	143	0	1	0	0	1	0
ENSG00000238015	ENSG00000238015	1	78666272	78666695	+	424	1	1	1	2	2	0
ENSG00000206679	Y_RNA	1	95125511	95125609	-	99	0	0	0	0	0	0
ENSG00000283040	ENSG00000283040	1	874529	877234	-	837	0	0	1	2	0	0
ENSG00000188784	PLA2G2E	1	19920009	19923617	-	785	1	0	1	0	0	0
ENSG00000117139	KDM5B	1	202724495	202808487	-	24899	2206	2332	2909	1785	2085	1815
ENSG00000132763	MMACHC	1	45500300	45511065	+	5049	1133	1110	1247	1069	1157	1070
ENSG00000264773	MIR4420	1	30739156	30739232	-	77	0	0	0	0	0	0
ENSG00000261025	ENSG00000261025	1	24968423	24970865	-	2443	0	0	0	0	0	0
ENSG00000273004	ENSG00000273004	1	185317779	185318530	+	752	8	7	13	6	3	9
ENSG00000287400	ENSG00000287400	1	41241772	41338644	+	4437	6	4	2	4	1	3
ENSG00000054116	TRAPPC3	1	36136570	36156053	-	3527	620	630	676	559	646	590
ENSG00000276756	KMT2CP2	1	144286847	144305180	-	1197	0	0	0	0	0	0
ENSG00000284138	ATP6V0CP4	1	42952202	42952641	-	440	0	1	0	1	0	0
ENSG00000090432	MUL1	1	20499448	20508151	-	2428	736	740	902	607	658	595
ENSG00000230779	RPLP0P4	1	153225080	153226006	+	927	1	3	0	0	0	0
ENSG00000202078	Y_RNA	1	160326104	160326216	-	113	1	1	2	0	5	0
ENSG00000092853	CLSPN	1	35720218	35769978	-	9591	11414	12042	14109	11249	11916	11484
ENSG00000276997	ENSG00000276997	1	222477252	222504481	-	1588	30	15	35	14	16	12
ENSG00000263439	MIR4753	1	235190034	235190116	-	83	0	0	0	0	0	2
ENSG00000232959	ENSG00000232959	1	170024077	170024683	+	341	16	6	9	5	8	10
ENSG00000252553	RNA5SP73	1	189666149	189666256	-	108	0	0	0	0	0	0
ENSG00000283044	ENSG00000283044	1	207401691	207416236	-	479	0	0	0	0	0	0
ENSG00000236069	ENSG00000236069	1	192517190	192538102	+	1401	0	0	0	0	0	0
ENSG00000118473	SGIP1	1	66533267	66748987	+	25445	1	2	4	1	2	4
ENSG00000237173	ENSG00000237173	1	54524824	54524931	+	108	0	1	0	0	0	0
ENSG00000229795	RPS21P1	1	235432985	235433231	+	247	0	0	2	0	1	1
ENSG00000238022	LMX1A-AS1	1	165215951	165219047	+	785	0	0	0	0	0	0
ENSG00000217327	RPS7P5	1	240012646	240013226	+	581	0	1	3	0	0	0
ENSG00000229554	RPL21P24	1	47497894	47498341	-	448	0	0	0	0	0	0
ENSG00000207776	MIR551A	1	3560695	3560790	-	96	0	0	0	0	1	0
ENSG00000232714	MTND3P8	1	235541759	235542097	-	339	0	0	0	0	0	0
ENSG00000283296	MIR4256	1	112461770	112461833	-	64	0	0	0	1	1	0
ENSG00000226036	RFKP5	1	212647296	212647755	+	460	0	0	1	0	1	0
ENSG00000187223	LCE2D	1	152663380	152664659	+	625	0	0	0	0	0	0
ENSG00000278702	Metazoa_SRP	1	35399997	35400319	+	323	0	0	0	0	0	0
ENSG00000232721	ENSG00000232721	1	143735983	143737133	+	2758	0	1	0	0	0	0
ENSG00000268903	ENSG00000268903	1	135141	135895	-	755	0	1	2	0	0	2
ENSG00000202063	RNA5SP79	1	230820250	230820358	+	109	1	0	0	0	0	0
ENSG00000020129	NCDN	1	35557473	35567274	+	4917	459	488	579	417	429	403
ENSG00000242769	RN7SL432P	1	114697627	114697924	-	298	0	0	0	0	0	0
ENSG00000285239	ENSG00000285239	1	207709024	207711508	-	556	0	0	1	0	0	0
ENSG00000134717	BTF3L4	1	52056199	52086747	+	5948	585	614	718	607	705	577
ENSG00000233819	LCEP1	1	152744299	152744606	+	308	0	0	0	0	0	0
ENSG00000188558	OR2G6	1	248508073	248527337	+	6197	0	0	1	0	0	0
ENSG00000121644	DESI2	1	244653103	244709033	+	4936	688	675	831	743	825	763
ENSG00000238270	ENSG00000238270	1	189868001	189868528	-	414	0	0	0	0	0	0
ENSG00000237180	CYP46A4P	1	48089368	48089634	+	267	0	0	0	0	0	0
ENSG00000117153	KLHL12	1	202891116	202928636	-	3508	1252	1330	1469	817	1014	922
ENSG00000117394	SLC2A1	1	42925353	42958859	-	6614	821	977	1032	1461	1828	1377
ENSG00000236098	ENSG00000236098	1	94318479	94324569	-	592	2	8	6	9	5	9
ENSG00000237188	ENSG00000237188	1	147172755	147295734	+	4139	1477	1545	1691	1247	1418	1276
ENSG00000238037	OOSP1P1	1	44155028	44155301	-	274	0	0	0	0	0	0
ENSG00000132781	MUTYH	1	45329163	45340397	-	5811	664	679	763	516	565	526
ENSG00000196184	OR10J1	1	159437845	159443078	+	3557	0	0	0	0	0	0
ENSG00000228238	ENSG00000228238	1	186578279	186579299	+	1021	0	1	0	0	0	0
ENSG00000189410	SH2D5	1	20719731	20732837	-	4487	106	91	117	156	198	185
ENSG00000287422	ENSG00000287422	1	39226670	39238620	-	1941	2	2	0	0	0	1
ENSG00000273026	ENSG00000273026	1	153966516	153966930	+	415	4	6	4	7	8	8
ENSG00000289602	ENSG00000289602	1	225653285	225654323	+	1039	56	44	54	51	65	71
ENSG00000143437	ARNT	1	150809713	150876599	-	6448	857	916	1002	597	769	663
ENSG00000187238	LCE3B	1	152613811	152614098	+	288	0	0	0	0	0	0
ENSG00000252338	RNU6-503P	1	75538015	75538119	-	105	0	0	0	0	0	0
ENSG00000196188	CTSE	1	206008535	206023895	-	3562	0	0	0	0	1	0
ENSG00000143674	MAP3K21	1	233327724	233385147	+	7960	490	512	586	308	357	358
ENSG00000284163	MIR3620	1	228097263	228097341	+	79	12	9	9	8	10	8
ENSG00000175262	C1orf127	1	10946471	10982076	-	3612	0	0	1	0	0	0
ENSG00000288760	ENSG00000288760	1	234531338	234532014	+	677	0	0	0	0	0	0
ENSG00000273274	ZBTB8B	1	32465072	32496686	+	12831	5	5	5	9	6	12
ENSG00000077254	USP33	1	77695987	77759846	-	6918	2104	2185	2558	1892	2267	2010
ENSG00000135821	GLUL	1	182378098	182391790	-	12638	2859	2791	3421	2862	3175	2990
ENSG00000142599	RERE	1	8352397	8848921	-	14288	1655	1808	2090	1605	1763	1542
ENSG00000275213	Metazoa_SRP	1	205684018	205684307	+	290	0	0	0	0	0	0
ENSG00000288527	ENSG00000288527	1	53441268	53441346	-	79	0	0	0	0	0	0
ENSG00000286106	NOTCH2NLR	1	120723912	120794851	+	2372	41	41	57	41	60	41
ENSG00000231416	ENSG00000231416	1	153995632	153995960	+	329	3	0	2	0	1	1
ENSG00000143207	COP1	1	175944831	176207083	-	4177	350	366	441	286	282	260
ENSG00000135829	DHX9	1	182839347	182887747	+	5898	4936	5179	5978	4856	5379	4861
ENSG00000243636	ENSG00000243636	1	207179296	207184062	+	945	0	0	0	0	0	0
ENSG00000177201	OR2T12	1	248290139	248303424	-	5708	0	0	0	0	0	0
ENSG00000290604	FMO9P	1	166603916	166625238	+	1364	0	0	0	0	0	0
ENSG00000290849	ENSG00000290849	1	16687339	16692309	-	571	0	0	0	0	0	0
ENSG00000238051	ISCUP1	1	170211010	170211457	-	448	0	0	0	0	0	0
ENSG00000290608	ENSG00000290608	1	248083522	248087522	-	1114	0	0	0	0	0	0
ENSG00000229101	ELOCP20	1	115556826	115557475	+	345	0	1	0	0	1	0
ENSG00000239149	SNORA59A	1	12507246	12507397	+	152	1	0	1	1	1	0
ENSG00000277882	ENSG00000277882	1	161411597	161411802	-	206	0	0	0	0	0	0
ENSG00000272195	ENSG00000272195	1	244969350	244971088	-	1739	252	223	237	279	316	279
ENSG00000261065	ENSG00000261065	1	204131062	204131966	+	444	31	36	43	33	47	31
ENSG00000266993	ENSG00000266993	1	51793934	51798366	+	1819	94	92	111	96	93	106
ENSG00000232995	ENSG00000232995	1	163244505	163321752	-	3626	74	95	98	80	62	56
ENSG00000066135	KDM4A	1	43650149	43705518	+	5184	1651	1714	2016	1456	1650	1461
ENSG00000288775	ENSG00000288775	1	159776325	159779383	-	856	0	0	0	0	0	0
ENSG00000285268	ENSG00000285268	1	781937	782050	+	114	1	0	2	0	0	2
ENSG00000230337	EXOSC10-AS1	1	11099430	11102105	+	786	123	164	134	119	143	159
ENSG00000232750	ENSG00000232750	1	179035309	179035652	-	344	0	1	2	1	1	0
ENSG00000223804	ENSG00000223804	1	120340756	120341839	-	178	1	0	1	1	2	2
ENSG00000242794	RN7SL299P	1	232222866	232223145	+	280	0	0	0	0	0	0
ENSG00000289628	ENSG00000289628	1	237814959	237816706	+	1748	0	0	1	0	0	0
ENSG00000177212	OR2T33	1	248269917	248277976	-	4132	0	0	0	0	0	0
ENSG00000180869	LINC01555	1	84628230	84635020	-	2884	0	2	1	0	0	0
ENSG00000204060	FOXO6	1	41361922	41382681	+	2495	14	6	11	7	10	4
ENSG00000227177	AIMP1P2	1	172885947	172886258	-	312	0	0	0	0	0	1
ENSG00000229112	ENSG00000229112	1	246528562	246528841	-	280	0	0	1	1	0	0
ENSG00000229357	CYCSP51	1	150903896	150904213	+	318	0	2	0	0	0	0
ENSG00000231671	LINC01307	1	101323337	101390303	+	1238	0	0	0	0	0	0
ENSG00000264101	MIR4689	1	5862672	5862741	-	70	0	0	0	0	0	0
ENSG00000274386	TMEM269	1	42784991	42816619	+	4398	140	132	143	127	137	128
ENSG00000179403	VWA1	1	1434861	1442882	+	5065	18	12	24	33	31	30
ENSG00000176378	PFN1P10	1	21459756	21460082	-	327	1	1	1	2	1	0
ENSG00000230585	PHB1P12	1	50780340	50781150	+	811	1	1	2	0	2	5
ENSG00000273059	ENSG00000273059	1	148011799	148012228	+	430	1	1	1	0	1	2
ENSG00000231434	HSP90AA3P	1	158523672	158525838	+	2167	135	157	216	119	157	105
ENSG00000287218	ENSG00000287218	1	167455195	167458646	+	1939	0	0	1	0	0	0
ENSG00000158715	SLC45A3	1	205657851	205680509	-	3752	82	76	92	130	139	132
ENSG00000158711	ELK4	1	205597556	205631962	-	12191	1018	1027	1281	955	1038	981
ENSG00000224901	ENSG00000224901	1	197757319	197761965	+	247	0	0	1	0	0	0
ENSG00000290867	LINC01145	1	145164099	145215746	-	6056	1	1	4	0	3	4
ENSG00000207341	RNA5SP64	1	166042244	166042350	+	107	0	0	0	0	0	0
ENSG00000185090	MANEAL	1	37793847	37801133	+	2973	202	242	267	214	291	224
ENSG00000228037	ENSG00000228037	1	2581560	2584533	+	626	1	4	2	2	2	3
ENSG00000285041	ENSG00000285041	1	68633701	68640425	+	2636	0	0	0	0	0	0
ENSG00000273062	RALGPS2-AS1	1	178724306	178726285	-	1980	125	123	151	92	115	116
ENSG00000207108	Y_RNA	1	185630428	185630528	-	101	0	0	0	0	0	0
ENSG00000207349	RNVU1-17	1	143699456	143699619	-	164	0	0	0	0	0	0
ENSG00000157873	TNFRSF14	1	2555639	2565382	+	6214	214	245	276	226	265	245
ENSG00000234711	TUBB8P11	1	873292	874349	+	1058	0	3	0	2	0	1
ENSG00000233621	ZC3H12A-DT	1	37350934	37474386	-	3462	7	14	7	12	8	7
ENSG00000278757	U6	1	516376	516479	-	104	1	0	0	0	0	0
ENSG00000230114	AGBL4-AS1	1	49257411	49269285	+	566	0	0	0	1	0	0
ENSG00000121454	LHX4	1	180230264	180278984	+	6085	37	53	45	29	52	31
ENSG00000289642	ENSG00000289642	1	149013782	149014961	+	1180	0	0	0	0	0	0
ENSG00000143473	KCNH1	1	210676823	211133945	-	12867	12	19	24	21	27	17
ENSG00000286372	ENSG00000286372	1	183372870	183374556	+	835	0	0	0	0	0	0
ENSG00000188807	TMEM201	1	9588911	9614877	+	6981	295	330	358	243	279	290
ENSG00000271329	ENSG00000271329	1	44187943	44189049	-	796	0	0	0	0	0	0
ENSG00000272419	LINC01145	1	145214677	145215726	-	143	0	0	0	0	0	0
ENSG00000163518	FCRL4	1	157573747	157598085	-	3882	0	0	1	2	0	0
ENSG00000201492	RNA5SP78	1	229549905	229550022	+	118	3	7	1	6	0	2
ENSG00000159023	EPB41	1	28887091	29117121	+	19993	566	614	637	335	443	326
ENSG00000227630	LINC01132	1	234724042	234736720	+	5083	3	6	0	7	1	4
ENSG00000117643	MAN1C1	1	25616791	25784292	+	9702	3	5	6	6	4	4
ENSG00000212385	RNU6-817P	1	116413766	116413869	-	104	0	0	0	2	0	0
ENSG00000227634	LINC01714	1	8201518	8215207	+	1001	0	0	1	0	1	1
ENSG00000227875	RPL23AP89	1	12080293	12080547	-	255	1	0	1	0	0	0
ENSG00000200169	RNU5D-1	1	44731055	44731170	-	116	1	1	0	3	4	2
ENSG00000290081	ENSG00000290081	1	47180175	47181078	-	904	3	0	0	0	0	1
ENSG00000187961	KLHL17	1	960584	965719	+	3402	177	155	177	105	137	117
ENSG00000224127	ENSG00000224127	1	75127830	75133058	-	670	0	0	0	0	0	0
ENSG00000284642	ENSG00000284642	1	10395416	10397363	+	1477	1	2	2	1	0	1
ENSG00000184454	NCMAP	1	24556087	24609328	+	4146	0	0	1	0	0	0
ENSG00000162676	GFI1	1	92473043	92486925	-	5642	10	11	13	7	14	9
ENSG00000180098	TRNAU1AP	1	28553085	28577744	+	4311	320	357	387	209	284	240
ENSG00000284646	ENSG00000284646	1	11311734	11319093	-	742	0	1	1	0	0	0
ENSG00000121900	TMEM54	1	32894594	32901389	-	1417	336	371	383	229	256	239
ENSG00000275933	7SK	1	120670127	120670376	+	250	0	0	0	0	0	0
ENSG00000272426	ENSG00000272426	1	16904339	16904776	-	438	0	1	3	1	0	1
ENSG00000248322	ENSG00000248322	1	225936411	225937557	-	342	0	0	0	0	0	0
ENSG00000121904	CSMD2	1	33513998	34165842	-	18114	0	0	2	0	1	1
ENSG00000118733	OLFM3	1	101802560	101996905	-	4393	0	0	0	0	1	0
ENSG00000171385	KCND3	1	111770662	111989668	-	19393	13	10	9	10	12	11
ENSG00000273516	U1	1	121008362	121008507	-	146	0	0	0	0	0	0
ENSG00000198854	C1orf68	1	152719522	152720470	+	949	0	0	0	0	0	0
ENSG00000225217	HSPA7	1	161606291	161608217	+	1927	4	4	4	2	6	2
ENSG00000282221	ENSG00000282221	1	201399633	201401190	+	556	93	131	97	57	67	59
ENSG00000279061	ENSG00000279061	1	172752586	172752924	+	339	0	0	0	0	1	0
ENSG00000117650	NEK2	1	211658657	211675630	-	3095	3454	3412	4110	4105	4539	4172
ENSG00000116560	SFPQ	1	35176378	35193446	-	7720	19989	21354	24633	19766	20928	18716
ENSG00000233084	RPL23AP25	1	248936581	248937043	+	463	5	13	16	14	9	9
ENSG00000229821	ENSG00000229821	1	201222113	201223123	-	771	28	29	36	33	49	38
ENSG00000248333	CDK11B	1	1635225	1659012	-	3490	13093	13434	15132	11302	11226	10169
ENSG00000212144	U8	1	234593275	234593402	+	128	0	0	0	0	0	0
ENSG00000271580	ENSG00000271580	1	205091163	205091946	+	784	13	11	9	5	5	15
ENSG00000290096	ENSG00000290096	1	17439186	17439328	-	143	16	20	35	22	28	19
ENSG00000197530	MIB2	1	1615454	1630605	+	8723	590	607	740	458	504	453
ENSG00000284653	ENSG00000284653	1	18015712	18045612	+	2013	0	0	0	0	0	0
ENSG00000227408	AMYP1	1	103713723	103719871	+	1023	0	0	1	0	0	0
ENSG00000261781	LINC01654	1	18065657	18074412	+	2471	0	1	1	0	0	0
ENSG00000020633	RUNX3	1	24899511	24965121	-	4922	6	5	16	5	4	4
ENSG00000284657	ENSG00000284657	1	25239494	25240253	+	760	15	8	15	18	13	14
ENSG00000175756	AURKAIP1	1	1373730	1375207	-	1381	1776	1819	2094	1553	1781	1713
ENSG00000199959	ENSG00000199959	1	84277321	84277457	+	137	0	0	0	0	0	0
ENSG00000199710	Y_RNA	1	110764408	110764506	-	99	0	0	0	0	0	0
ENSG00000273768	RNVU1-29	1	146376807	146376970	+	164	1	1	0	4	9	7
ENSG00000067704	IARS2	1	220094132	220148041	+	4135	2459	2563	2945	2409	2680	2444
ENSG00000271588	LARP7P1	1	203400266	203400581	-	316	0	0	0	0	0	0
ENSG00000162687	KCNT2	1	196225779	196609225	-	7192	0	0	0	1	0	0
ENSG00000251508	ENSG00000251508	1	233295325	233295727	-	324	11	12	13	6	8	3
ENSG00000263961	RHEX	1	206053173	206102007	+	1721	0	1	0	0	0	0
ENSG00000236358	ENSG00000236358	1	234357006	234365828	+	410	40	37	43	41	39	44
ENSG00000201032	RNU6-704P	1	200933345	200933447	-	103	0	0	0	0	0	0
ENSG00000201273	RNU6-776P	1	22010985	22011088	+	104	0	0	0	0	0	0
ENSG00000233099	ENSG00000233099	1	77346046	77349585	-	377	0	0	0	0	0	0
ENSG00000229832	ENSG00000229832	1	212357418	212358353	+	496	0	1	0	2	1	0
ENSG00000224149	ENSG00000224149	1	75129974	75132576	-	2203	1	0	0	0	0	0
ENSG00000235038	ENSG00000235038	1	58060139	58080274	+	620	0	0	0	0	0	0
ENSG00000162694	EXTL2	1	100872372	100894811	-	4015	409	406	529	389	408	401
ENSG00000281394	SCARNA4	1	155925958	155926086	-	129	1	6	8	4	6	3
ENSG00000055732	MCOLN3	1	85018082	85048499	-	6624	182	196	238	140	197	174
ENSG00000183386	FHL3	1	37996770	38005606	-	2004	53	69	75	69	72	57
ENSG00000040487	SLC66A1	1	19312326	19329284	+	2686	213	245	271	220	218	226
ENSG00000284668	LINC02780	1	3976133	4012704	+	1835	0	0	0	0	0	0
ENSG00000261314	ENSG00000261314	1	211583015	211583725	-	711	0	0	0	0	0	0
ENSG00000235282	DYNLL1P3	1	18513118	18513383	+	266	0	0	0	0	0	0
ENSG00000225483	RPL22P4	1	206160887	206161276	-	390	4	11	4	5	2	5
ENSG00000223062	RNU6-1245P	1	27824538	27824643	+	106	0	0	0	0	0	0
ENSG00000236372	ENSG00000236372	1	232174932	232180113	-	2241	1	0	0	0	0	0
ENSG00000225242	COX6B1P7	1	68282388	68282622	+	235	0	0	0	0	0	0
ENSG00000117676	RPS6KA1	1	26529761	26574734	+	5884	405	427	495	397	433	358
ENSG00000235045	RPL7P8	1	109651370	109652099	+	730	2	3	2	3	2	2
ENSG00000116586	LAMTOR2	1	156054782	156058506	+	1404	555	515	595	501	548	520
ENSG00000239887	C1orf226	1	162378841	162383711	+	4313	13	8	14	4	10	6
ENSG00000283340	MIR3119-1	1	170151378	170151462	-	85	0	0	0	0	0	0
ENSG00000162460	TMEM82	1	15742499	15747982	+	1443	0	0	1	0	0	0
ENSG00000225487	RPL35AP7	1	164921318	164921629	-	312	0	0	0	0	0	0
ENSG00000142621	FHAD1	1	15236521	15400283	+	13296	16	12	15	12	10	16
ENSG00000163554	SPTA1	1	158610704	158686715	-	10108	0	2	0	3	0	0
ENSG00000184005	ST6GALNAC3	1	76074746	76634603	+	7200	1	0	0	0	0	0
ENSG00000272455	MRPL20-DT	1	1409096	1410618	+	1523	33	40	47	44	69	60
ENSG00000251767	RNU7-8P	1	77420325	77420386	+	62	0	0	0	0	0	0
ENSG00000121933	TMIGD3	1	111483348	111563962	-	2428	0	0	1	0	1	0
ENSG00000177954	RPS27	1	153990762	153992155	+	1028	4066	4206	4914	3846	4201	3991
ENSG00000263987	MIR5698	1	154104521	154104592	-	72	0	0	0	0	0	0
ENSG00000227667	ENSG00000227667	1	162979551	162979793	-	243	0	0	1	0	0	0
ENSG00000252612	Y_RNA	1	185266535	185266627	+	93	0	0	0	0	0	0
ENSG00000213026	CFL1P4	1	241993185	241993682	+	498	0	3	7	2	4	1
ENSG00000235052	ENSG00000235052	1	23549139	23550915	-	456	1	0	4	3	2	1
ENSG00000215695	RSC1A1	1	15659713	15662033	+	2321	259	208	311	229	256	227
ENSG00000202385	Y_RNA	1	89020246	89020365	-	120	0	1	0	0	1	0
ENSG00000228523	DNAJB6P4	1	67278052	67278779	+	728	1	3	0	0	1	1
ENSG00000224167	LINC01357	1	112849821	112877867	+	801	24	35	27	26	37	41
ENSG00000160050	CCDC28B	1	32200595	32205214	+	3873	181	194	244	154	213	168
ENSG00000198890	PRMT6	1	107056674	107067636	+	4340	257	324	358	156	181	175
ENSG00000213033	AURKAP1	1	220266706	220267917	-	1212	38	35	59	41	56	51
ENSG00000270282	ENSG00000270282	1	8512653	8513021	+	369	1	0	1	2	0	0
ENSG00000194297	RNU1-75P	1	119331397	119331525	-	129	0	0	0	0	0	0
ENSG00000261573	ENSG00000261573	1	198657553	198667061	-	416	0	0	0	0	0	0
ENSG00000142632	ARHGEF19	1	16197854	16212652	-	3788	71	76	86	56	88	81
ENSG00000284686	ENSG00000284686	1	56173433	56524495	-	2655	30	33	49	9	17	11
ENSG00000160058	BSDC1	1	32364633	32394441	-	6741	2262	2275	2639	1636	1876	1738
ENSG00000241975	ELOCP19	1	88829102	88829419	+	318	7	8	4	10	9	8
ENSG00000121940	CLCC1	1	108881885	108963484	-	19957	1753	1815	2100	1184	1363	1263
ENSG00000260246	ENSG00000260246	1	109693117	109693742	-	491	0	0	0	0	0	0
ENSG00000277916	ENSG00000277916	1	29171285	29171453	-	169	7	13	13	15	7	17
ENSG00000230604	TSEN15P2	1	51859778	51860135	+	358	2	2	2	1	0	1
ENSG00000230849	GOT2P2	1	173141100	173142350	-	1251	0	0	0	0	2	0
ENSG00000252860	RNU6-570P	1	200054061	200054165	+	105	0	0	0	0	0	0
ENSG00000163565	IFI16	1	158999968	159055151	+	5294	2781	2904	3213	1973	2159	1974
ENSG00000274642	ENSG00000274642	1	120197085	120319680	+	853	0	1	0	0	0	2
ENSG00000171180	OR2M4	1	248231417	248244679	+	5934	0	0	0	0	0	0
ENSG00000230841	RPL23AP15	1	228449163	228449621	-	459	0	0	0	0	0	1
ENSG00000237480	ENSG00000237480	1	105956694	106124564	+	8919	0	0	0	0	0	0
ENSG00000236390	ENSG00000236390	1	201673105	201674144	-	579	4	4	5	5	3	3
ENSG00000213281	NRAS	1	114704469	114716771	-	4326	631	658	787	1161	1275	1118
ENSG00000224174	ENSG00000224174	1	16520694	16521796	+	327	0	0	0	0	0	0
ENSG00000228530	ENSG00000228530	1	199876978	199877558	+	251	0	0	0	0	0	0
ENSG00000282265	ENSG00000282265	1	215393646	215394418	-	582	0	0	0	0	0	0
ENSG00000084072	PPIE	1	39692182	39763914	+	11124	470	528	638	395	481	415
ENSG00000284693	LINC02606	1	9425094	9440564	-	3456	3	9	9	2	5	2
ENSG00000162482	AKR7A3	1	19282573	19288770	-	1215	19	24	24	20	25	14
ENSG00000184260	H2AC20	1	149886918	149887411	+	494	5	9	8	4	5	4
ENSG00000227207	RPL31P12	1	72301472	72301829	+	358	0	1	1	0	0	0
ENSG00000086015	MAST2	1	45786987	46036122	+	8062	852	987	1083	514	678	540
ENSG00000178821	TMEM52	1	1917590	1919270	-	1600	17	7	17	7	9	9
ENSG00000264613	RN7SL290P	1	51995740	51996039	+	300	0	0	0	0	0	0
ENSG00000251785	RNA5SP20	1	77614869	77614952	+	84	0	0	0	0	0	0
ENSG00000186207	LCE5A	1	152510803	152512177	+	860	0	0	0	0	0	0
ENSG00000241745	RN7SL788P	1	52150104	52150419	+	316	0	0	1	0	0	2
ENSG00000271383	NBPF19	1	149475045	149556361	+	14043	559	576	698	594	610	568
ENSG00000288816	ENSG00000288816	1	8191692	8194926	+	1002	0	0	0	0	0	0
ENSG00000230615	ENSG00000230615	1	44030414	44115913	+	10584	4	6	11	5	8	6
ENSG00000271387	C1orf21-DT	1	184385753	184386704	-	952	0	0	1	0	1	0
ENSG00000186440	OR6P1	1	158560606	158570580	-	3255	0	0	1	0	0	0
ENSG00000252879	RN7SKP98	1	212099521	212099676	-	156	0	0	0	0	0	0
ENSG00000251789	RNU4-57P	1	223373822	223373956	+	135	0	0	0	0	0	0
ENSG00000237491	LINC01409	1	778747	810065	+	8413	89	72	82	81	95	99
ENSG00000213051	RPL5P5	1	185226808	185227700	-	893	9	12	22	8	10	5
ENSG00000237250	ENSG00000237250	1	237862175	237928321	+	3127	5	8	11	6	10	10
ENSG00000214141	ACTN4P2	1	37776670	37779418	+	1892	0	1	1	0	2	1
ENSG00000116133	DHCR24	1	54849627	54887167	-	6214	2244	2413	2692	1317	1671	1391
ENSG00000217897	HSPE1P8	1	39304294	39304898	-	288	0	0	0	1	2	0
ENSG00000160072	ATAD3B	1	1471765	1497848	+	7686	1167	1196	1355	800	906	859
ENSG00000206767	RNU6-949P	1	27675603	27675709	-	107	0	0	0	0	0	0
ENSG00000228549	ENSG00000228549	1	16870945	16883659	+	3293	4	1	3	1	3	2
ENSG00000162493	PDPN	1	13583465	13615964	+	3707	0	0	0	0	0	0
ENSG00000249237	ENSG00000249237	1	84344678	84349661	+	905	0	1	0	0	0	0
ENSG00000285794	ENSG00000285794	1	22030527	22030748	+	222	8	4	2	3	8	2
ENSG00000187545	PRAMEF10	1	12892896	12898270	-	1525	0	0	0	0	0	0
ENSG00000271398	ENSG00000271398	1	28247144	28247568	+	425	0	0	1	1	2	2
ENSG00000132855	ANGPTL3	1	62597520	62606313	+	3371	0	1	2	0	0	0
ENSG00000231953	ENSG00000231953	1	25208139	25209437	+	988	1	0	0	0	0	0
ENSG00000283136	U6	1	43023549	43023637	-	89	0	0	0	0	0	0
ENSG00000252404	ENSG00000252404	1	9082696	9082879	+	184	0	0	0	0	0	0
ENSG00000230863	ENSG00000230863	1	75641178	75724011	-	2159	0	1	3	3	1	2
ENSG00000226128	RPL26P9	1	97585862	97586294	+	433	1	0	4	0	0	0
ENSG00000261595	PPM1J-DT	1	112715672	112717796	+	2125	1	2	6	1	0	0
ENSG00000229639	LINC01758	1	69433255	69435409	+	458	0	0	0	0	0	0
ENSG00000229635	ENSG00000229635	1	93384487	93384998	-	512	1	0	1	1	0	0
ENSG00000287978	ENSG00000287978	1	146387202	146388092	+	668	2	3	6	2	3	4
ENSG00000238107	LINC02806	1	148295180	148297556	+	1918	0	1	0	2	0	1
ENSG00000163346	PBXIP1	1	154944076	154956099	-	3851	1781	1948	2197	1580	1737	1566
ENSG00000290904	PDE4DIPP4	1	120985692	121052167	-	553	0	1	0	1	1	0
ENSG00000274423	SEC22B2P	1	149345661	149357612	+	573	0	0	0	0	0	0
ENSG00000272480	OR13Z3P	1	147482238	147482628	+	391	0	0	0	0	0	0
ENSG00000143748	NVL	1	224227334	224330170	-	4615	1111	1190	1404	982	1043	1011
ENSG00000213062	ENSG00000213062	1	169486076	169500182	+	14107	80	98	95	102	105	105
ENSG00000143740	SNAP47	1	227728200	227781208	+	10190	832	837	1039	626	717	680
ENSG00000143507	DUSP10	1	221701424	221742089	-	2827	287	310	370	234	264	231
ENSG00000225279	ENSG00000225279	1	160062461	160080596	+	1687	0	0	0	0	0	1
ENSG00000236179	PRAMEF35P	1	13104403	13105689	-	891	0	0	1	0	0	0
ENSG00000229887	HNRNPA1P6	1	58048175	58049291	-	1117	21	27	28	17	22	4
ENSG00000227466	PDE4B-AS1	1	66042500	66050718	-	456	0	0	0	0	0	0
ENSG00000272491	ENSG00000272491	1	48227888	48229561	-	1674	0	1	0	0	0	0
ENSG00000142661	MYOM3	1	24056035	24112135	-	9214	169	188	230	97	117	91
ENSG00000238118	SLC25A24P2	1	108383736	108421295	-	510	0	0	0	0	0	0
ENSG00000160087	UBE2J2	1	1253909	1273855	-	4691	1970	1933	1997	1776	1961	1900
ENSG00000271164	CFAP97P1	1	35873270	35873752	-	483	0	0	0	0	0	0
ENSG00000282057	ENSG00000282057	1	85482281	85578150	-	3607	51	50	60	91	88	76
ENSG00000117475	BLZF1	1	169367970	169396540	+	3820	1122	1101	1353	689	830	741
ENSG00000177757	FAM87B	1	817371	819837	+	1947	11	10	12	11	6	2
ENSG00000286899	ENSG00000286899	1	35908980	35910872	-	1802	2	2	0	0	1	0
ENSG00000142669	SH3BGRL3	1	26280086	26281522	+	876	377	384	443	397	474	439
ENSG00000252656	RN7SKP88	1	148839483	148839732	-	250	0	0	0	0	0	0
ENSG00000163357	DCST1	1	155033824	155050930	+	3193	21	33	31	23	28	20
ENSG00000235089	ENSG00000235089	1	81208568	81209210	+	643	4	3	1	1	0	1
ENSG00000249007	ENSG00000249007	1	202011370	202015657	+	987	485	468	524	350	426	378
ENSG00000117479	SLC19A2	1	169463909	169485944	-	4364	145	149	188	132	147	143
ENSG00000287989	ENSG00000287989	1	198450666	198519877	-	2417	0	0	1	0	0	0
ENSG00000284237	LINC02767	1	207959292	207969329	+	7440	0	5	0	1	1	1
ENSG00000283377	ENSG00000283377	1	237942698	237943653	-	956	0	0	1	0	0	0
ENSG00000143751	SDE2	1	225982702	225999343	-	3987	3058	2968	3671	3139	3291	2998
ENSG00000277704	ENSG00000277704	1	242890247	242890803	+	557	0	0	0	0	0	0
ENSG00000143514	TP53BP2	1	223779893	223845930	-	5979	5453	5564	6287	3853	4379	3938
ENSG00000231050	GNB1-DT	1	1891223	1892658	+	1417	4	0	7	4	7	0
ENSG00000179023	KLHDC7A	1	18480930	18485974	+	5045	72	67	80	102	131	112
ENSG00000236500	CD24P1	1	15614643	15614867	-	225	0	0	0	0	0	0
ENSG00000211452	DIO1	1	53891239	53911086	+	2282	3	2	3	7	3	8
ENSG00000236741	ENSG00000236741	1	171762074	171762524	+	451	1	0	1	1	0	0
ENSG00000233234	ENSG00000233234	1	2811850	2812692	-	607	0	0	0	0	0	0
ENSG00000232148	FMO11P	1	166763334	166792767	+	1370	0	0	0	0	0	1
ENSG00000127603	MACF1	1	39081316	39486980	+	70573	13397	15032	16868	12752	14515	12830
ENSG00000289014	ENSG00000289014	1	23167098	23167889	-	792	7	7	4	7	7	8
ENSG00000201898	SNORA72	1	224179641	224179767	+	127	0	0	0	0	0	0
ENSG00000169469	SPRR1B	1	153031203	153032900	+	619	0	0	0	0	0	0
ENSG00000224525	ENSG00000224525	1	242203555	242210827	+	766	0	0	0	0	0	0
ENSG00000197921	HES5	1	2528745	2530263	-	1324	0	1	0	0	2	0
ENSG00000085999	RAD54L	1	46246461	46278480	+	4078	540	532	620	421	470	470
ENSG00000173726	TOMM20	1	235109341	235128837	-	3438	1627	1756	2011	1794	2026	1866
ENSG00000185946	RNPC3	1	103525691	103555239	+	6867	440	448	539	432	421	394
ENSG00000272824	ENSG00000272824	1	148358245	148358686	-	442	0	0	0	0	0	0
ENSG00000215812	ZNF847P	1	227696892	227706699	-	1077	1	0	0	0	0	0
ENSG00000169224	GCSAML	1	247507058	247574881	+	4680	0	0	0	0	0	0
ENSG00000143093	STRIP1	1	110031577	110074641	+	7344	1418	1434	1617	1139	1335	1217
ENSG00000233482	ENSG00000233482	1	94145111	94145619	+	352	0	0	0	0	0	0
ENSG00000244371	PFN1P8	1	146957117	146957659	-	543	10	10	13	8	5	8
ENSG00000223683	RPSAP65	1	63262113	63262707	+	595	0	1	0	0	0	0
ENSG00000169231	THBS3	1	155195588	155209051	-	4623	403	430	471	455	562	493
ENSG00000116721	PRAMEF1	1	12791397	12796485	+	2439	0	0	0	0	0	0
ENSG00000237842	SMU1P1	1	157059232	157060762	-	1531	9	16	15	13	10	11
ENSG00000116962	NID1	1	235975830	236065109	-	5811	891	930	1069	1129	1258	1106
ENSG00000259865	ENSG00000259865	1	247187281	247188526	-	1246	76	95	99	73	79	83
ENSG00000224536	CSRP1-AS1	1	201507241	201534784	+	1516	13	16	8	6	1	4
ENSG00000171790	SLFNL1	1	41015589	41021717	-	4318	46	50	39	37	31	38
ENSG00000158109	TPRG1L	1	3625015	3630127	+	2401	612	621	683	440	543	495
ENSG00000226957	ENSG00000226957	1	46046818	46048368	+	649	5	3	0	2	1	4
ENSG00000271741	ENSG00000271741	1	34981533	35031741	-	3099	345	364	389	252	317	266
ENSG00000116729	WLS	1	68098473	68233120	-	4459	1121	1199	1295	925	1071	1064
ENSG00000237605	DYRK3-AS1	1	206634184	206635683	-	1253	239	226	296	199	247	270
ENSG00000283724	MIR6732	1	37480230	37480289	+	60	1	1	3	3	3	1
ENSG00000224521	ENSG00000224521	1	248548756	248563839	+	2791	0	0	0	0	0	0
ENSG00000162607	USP1	1	62436297	62451804	+	3869	4812	4897	5890	6167	6523	5939
ENSG00000174827	PDZK1	1	145670852	145708148	-	2480	961	1105	1178	870	994	884
ENSG00000233008	LINC01725	1	83575776	83861038	-	14152	3	7	4	6	7	4
ENSG00000226716	ENSG00000226716	1	152122534	152125065	+	789	0	0	0	0	0	0
ENSG00000169242	EFNA1	1	155127876	155134486	+	2165	115	138	159	131	152	132
ENSG00000231072	GAPDHP64	1	116713833	116714835	-	1003	6	8	4	5	5	2
ENSG00000235673	ENSG00000235673	1	37840986	37841676	+	691	0	0	0	1	1	0
ENSG00000226960	MTCO1P21	1	93927714	93928302	-	589	0	0	0	0	0	0
ENSG00000237853	NFIA-AS1	1	61248945	61253510	-	842	0	0	0	0	0	0
ENSG00000235432	ENSG00000235432	1	20692734	20694013	-	479	2	1	1	1	0	1
ENSG00000224784	S100A15A	1	153396591	153396771	-	181	0	0	0	0	0	0
ENSG00000200344	Y_RNA	1	7982881	7982983	-	103	4	3	1	0	2	1
[truncated: 60,755 more rows]
